# Supplementary material for: 7′-(2,5-Dimeth­oxy­phen­yl)-1′,3′,5′,6′,7′,7a’-hexa­hydro­dispiro­[indan-2,5′-pyrrolo­[1,2-c][1,3]thia­zole-6′,2′′-indan]-1,3,1′′-trione
Source: Acta Crystallogr Sect E Struct Rep Online. 2012 Feb 4;68(Pt 3):o560–1. doi: 10.1107/S1600536812003169 (PMC3297291; doi:10.1107/S1600536812003169)
Supplement: Supplementary file 1 [file e-68-0o560-sup1.cif]

##############################################################################
#                                                                            #
# This CIF contains the data in a paper accepted for publication in          #
# Acta Crystallographica Section E. It conforms to the requirements of       #
# Notes for Authors for Acta Crystallographica Section E, and has been       #
# peer reviewed under the auspices of the IUCr Commission on Journals.       #
#                                                                            #
# Full details of the Crystallographic Information File format               #
# are given in the paper "The Crystallographic Information File (CIF):       #
# a New Standard Archive File for Crystallography" by S. R. Hall, F. H.      #
# Allen and I. D. Brown [Acta Cryst. (1991), A47, 655-685].                  #
#                                                                            #
# The current version of the core CIF dictionary is obtainable from          #
# ftp://ftp.iucr.org/pub/cif_core.dic.                                       #
#                                                                            #
# Software is freely available for graphical display of the structure(s)     #
# in this CIF. For information consult the CIF software page                 #
# http://www.iucr.org/resources/cif/software.                                #
#                                                                            #
# This file may be used for bona fide research purposes within the           #
# scientific community so long as proper attribution is given to the journal # 
# article from which it was obtained.                                        #
#                                                                            #
##############################################################################
data_global
_audit_creation_method     'form.cif (version 2.0)'
_journal_data_validation_number     ?
_journal_date_recd_electronic     2012-01-16
_journal_date_accepted     2012-01-25
_journal_name_full     'Acta Crystallographica, Section E'
_journal_year     2012
_journal_volume     68
_journal_issue      3
_journal_page_first     o560
_journal_page_last     o561
_journal_paper_category     QO
_journal_paper_doi     10.1107/S1600536812003169
_journal_coeditor_code     RZ2700
_publ_contact_author_name     'Ibrahim Abdul Razak'
_publ_contact_author_address
;
School of Physics
Universiti Sains Malaysia
11800 USM, Penang
Malaysia
;
_publ_contact_author_email     arazaki@usm.my
_publ_contact_author_fax     '604 6579150'
_publ_contact_author_phone     '604 6533438'
_publ_section_title
;\
7'-(2,5-Dimethoxyphenyl)-1',3',5',6',7',7a'-hexahydrodispiro[indan-2,5'-\
pyrrolo[1,2-<i>c</i>][1,3]thiazole-6',2''-indan]-1,3,1''-trione
;
loop_
    _publ_author_name
    _publ_author_footnote
    _publ_author_address
    'Ang Chee Wei' .
;
Institute for Research in Molecular Medicine
Universiti Sains Malaysia
Minden 11800, Penang
Malaysia
;
    'Mohamed Ashraf Ali' .
;
Institute for Research in Molecular Medicine
Universiti Sains Malaysia
Minden 11800, Penang
Malaysia
;
    'Tan Soo Choon' .
;
Institute for Research in Molecular Medicine
Universiti Sains Malaysia
Minden 11800, Penang
Malaysia
;
    'Ibrahim Abdul Razak'
;
Thomson Reuters ResearcherID: A-5599-2009.
;
;
School of Physics
Universiti Sains Malaysia
11800 USM, Penang
Malaysia
;
    'Suhana Arshad' .
;
School of Physics
Universiti Sains Malaysia
11800 USM, Penang
Malaysia
;
data_I
_audit_creation_method     SHELXL97
_chemical_name_systematic
;
3'-(2,5-dimethoxyphenyl)-1,1'',3,3',3'',3'a,4',6'-octahydrodispiro[indene-
2,1'-pyrrolo[1,2-<i>c</i>][1,3]thiazole-2',2''-indene]-1,1'',3-trione
;
_chemical_name_common
;
7'-(2,5-Dimethoxyphenyl)-1',3',5',6',7',7a'-hexahydrodispiro[indan-2,5'-
pyrrolo[1,2-<i>c</i>][1,3]thiazole-6',2''-indan]-1,3,1''-trione
;
_chemical_formula_moiety     'C30 H25 N O5 S'
_chemical_formula_sum     'C30 H25 N O5 S'
_chemical_formula_iupac     'C30 H25 N O5 S'
_chemical_formula_weight     511.57
_chemical_melting_point     ?
_symmetry_cell_setting     triclinic
_symmetry_space_group_name_H-M     'P -1'
_symmetry_space_group_name_Hall     '-P 1'
loop_
    _symmetry_equiv_pos_as_xyz
    'x, y, z'
    '-x, -y, -z'
_cell_length_a     9.0425(4)
_cell_length_b     11.1127(5)
_cell_length_c     13.3005(6)
_cell_angle_alpha     68.0160(10)
_cell_angle_beta     84.5880(10)
_cell_angle_gamma     79.7350(10)
_cell_volume     1218.95(9)
_cell_formula_units_Z     2
_cell_measurement_reflns_used     9674
_cell_measurement_theta_min     2.29
_cell_measurement_theta_max     30.74
_cell_measurement_temperature     100.0(10)
_exptl_crystal_description     plate
_exptl_crystal_colour     yellow
_exptl_crystal_size_max     0.36
_exptl_crystal_size_mid     0.19
_exptl_crystal_size_min     0.10
_exptl_crystal_density_diffrn     1.394
_exptl_crystal_density_meas     ?
_exptl_crystal_density_method     'not measured'
_exptl_crystal_F_000     536
_exptl_absorpt_coefficient_mu     0.176
_exptl_absorpt_correction_type     multi-scan
_exptl_absorpt_process_details     '(SADABS; Bruker, 2009)'
_exptl_absorpt_correction_T_min     0.9391
_exptl_absorpt_correction_T_max     0.9829
_exptl_special_details
;
The crystal was placed in the cold stream of an Oxford Cryosystems Cobra
open-flow nitrogen cryostat (Cosier & Glazer, 1986) operating at 100.0(1) K.
;
_diffrn_ambient_temperature     100.0(10)
_diffrn_radiation_type     MoK\a
_diffrn_radiation_wavelength     0.71073
_diffrn_radiation_source     'fine-focus sealed tube'
_diffrn_radiation_monochromator     graphite
_diffrn_measurement_device_type     'Bruker SMART APEXII CCD'
_diffrn_measurement_method     '\f and \w'
_diffrn_detector_area_resol_mean     ?
_diffrn_reflns_number     27399
_diffrn_reflns_av_R_equivalents     0.0297
_diffrn_reflns_av_sigmaI/netI     0.0303
_diffrn_reflns_theta_min     1.65
_diffrn_reflns_theta_max     30.82
_diffrn_reflns_theta_full     30.82
_diffrn_measured_fraction_theta_max     0.988
_diffrn_measured_fraction_theta_full     0.988
_diffrn_reflns_limit_h_min     -13
_diffrn_reflns_limit_h_max     13
_diffrn_reflns_limit_k_min     -15
_diffrn_reflns_limit_k_max     16
_diffrn_reflns_limit_l_min     -19
_diffrn_reflns_limit_l_max     19
_refine_special_details
;
Refinement of <i>F</i>^2^ against ALL reflections. The weighted <i>R</i>-factor
<i>wR</i> and goodness of fit <i>S</i> are based on <i>F</i>^2^, conventional
<i>R</i>-factors <i>R</i> are based on <i>F</i>, with <i>F</i> set to zero for
negative <i>F</i>^2^. The threshold expression of <i>F</i>^2^ >
\s(<i>F</i>^2^) is used only for calculating <i>R</i>-factors(gt) <i>etc</i>.
and is not relevant to the choice of reflections for refinement.
<i>R</i>-factors based on <i>F</i>^2^ are statistically about twice as large
as those based on <i>F</i>, and <i>R</i>-factors based on ALL data will be
even larger.
;
_reflns_number_total     7546
_reflns_number_gt     6172
_reflns_threshold_expression     I>2\s(I)
_refine_ls_structure_factor_coef     Fsqd
_refine_ls_matrix_type     full
_refine_ls_R_factor_all     0.0501
_refine_ls_R_factor_gt     0.0377
_refine_ls_wR_factor_gt     0.0973
_refine_ls_wR_factor_ref     0.1056
_refine_ls_goodness_of_fit_ref     1.025
_refine_ls_restrained_S_all     1.025
_refine_ls_number_reflns     7546
_refine_ls_number_parameters     336
_refine_ls_number_restraints     0
_refine_ls_hydrogen_treatment     constr
_refine_ls_weighting_scheme     calc
_refine_ls_weighting_details
       'calc w = 1/[\s^2^(Fo^2^)+(0.0547P)^2^+0.3649P] where P=(Fo^2^+2Fc^2^)/3'
_atom_sites_solution_hydrogens     geom
_atom_sites_solution_primary     direct
_atom_sites_solution_secondary     difmap
_refine_ls_shift/su_max     0.001
_refine_ls_shift/su_mean     0.000
_refine_diff_density_max     0.455
_refine_diff_density_min     -0.340
_refine_ls_extinction_method     none
_refine_ls_extinction_coef     ?
loop_
    _atom_type_symbol
    _atom_type_description
    _atom_type_scat_dispersion_real
    _atom_type_scat_dispersion_imag
    _atom_type_scat_source
    'C' 'C' 0.0033 0.0016
                         'International Tables Vol C Tables 4.2.6.8 and 6.1.1.4'
    'H' 'H' 0.0000 0.0000
                         'International Tables Vol C Tables 4.2.6.8 and 6.1.1.4'
    'N' 'N' 0.0061 0.0033
                         'International Tables Vol C Tables 4.2.6.8 and 6.1.1.4'
    'O' 'O' 0.0106 0.0060
                         'International Tables Vol C Tables 4.2.6.8 and 6.1.1.4'
    'S' 'S' 0.1246 0.1234
                         'International Tables Vol C Tables 4.2.6.8 and 6.1.1.4'
_computing_data_collection     'APEX2 (Bruker, 2009)'
_computing_cell_refinement     'SAINT (Bruker, 2009)'
_computing_data_reduction     'SAINT (Bruker, 2009)'
_computing_structure_solution     'SHELXTL (Sheldrick, 2008)'
_computing_structure_refinement     'SHELXTL (Sheldrick, 2008)'
_computing_molecular_graphics     'SHELXTL (Sheldrick, 2008)'
_computing_publication_material
;
SHELXTL (Sheldrick, 2008) and PLATON (Spek, 2009)
;
loop_
    _atom_site_type_symbol
    _atom_site_label
    _atom_site_fract_x
    _atom_site_fract_y
    _atom_site_fract_z
    _atom_site_U_iso_or_equiv
    _atom_site_adp_type
    _atom_site_calc_flag
    _atom_site_refinement_flags
    _atom_site_occupancy
    _atom_site_symmetry_multiplicity
    _atom_site_disorder_assembly
    _atom_site_disorder_group
    S S1 0.73773(3) 0.75887(3) 0.32247(3) 0.02242(8) Uani d . 1 1 . .
    O O1 0.48652(10) 0.81440(8) 0.08968(7) 0.02018(17) Uani d . 1 1 . .
    O O2 0.13926(9) 0.78758(9) 0.38401(7) 0.01972(17) Uani d . 1 1 . .
    O O3 0.22209(10) 0.66773(8) 0.08718(6) 0.02009(17) Uani d . 1 1 . .
    O O4 0.69120(10) 0.08851(8) 0.50375(7) 0.02352(18) Uani d . 1 1 . .
    O O5 0.42757(10) 0.42066(9) 0.12125(7) 0.02060(17) Uani d . 1 1 . .
    N N1 0.46129(10) 0.70280(9) 0.33292(8) 0.01505(17) Uani d . 1 1 . .
    C C1 0.53549(13) 0.81258(12) 0.32540(10) 0.0197(2) Uani d . 1 1 . .
    H H1A 0.5058 0.8389 0.3887 0.024 Uiso calc R 1 1 . .
    H H1B 0.5060 0.8890 0.2586 0.024 Uiso calc R 1 1 . .
    C C2 0.71655(13) 0.62872(12) 0.27699(10) 0.0188(2) Uani d . 1 1 . .
    H H2A 0.7143 0.6611 0.1969 0.023 Uiso calc R 1 1 . .
    H H2B 0.8001 0.5546 0.3019 0.023 Uiso calc R 1 1 . .
    C C3 0.56602(12) 0.58616(11) 0.32835(9) 0.01487(19) Uani d . 1 1 . .
    H H3A 0.5821 0.5197 0.4034 0.018 Uiso calc R 1 1 . .
    C C4 0.48564(12) 0.53056(11) 0.26182(8) 0.01420(19) Uani d . 1 1 . .
    H H4A 0.5193 0.5718 0.1844 0.017 Uiso calc R 1 1 . .
    C C5 0.31662(12) 0.59219(10) 0.27073(8) 0.01339(18) Uani d . 1 1 . .
    C C6 0.33703(12) 0.73236(11) 0.26064(8) 0.01379(19) Uani d . 1 1 . .
    C C7 0.36942(12) 0.82428(11) 0.14128(9) 0.0156(2) Uani d . 1 1 . .
    C C8 0.24279(13) 0.93367(11) 0.10817(9) 0.0165(2) Uani d . 1 1 . .
    C C9 0.22010(14) 1.03660(12) 0.00841(10) 0.0206(2) Uani d . 1 1 . .
    H H9A 0.2887 1.0420 -0.0512 0.025 Uiso calc R 1 1 . .
    C C10 0.09331(15) 1.13115(12) -0.00065(10) 0.0229(2) Uani d . 1 1 . .
    H H10A 0.0747 1.2021 -0.0679 0.028 Uiso calc R 1 1 . .
    C C11 -0.00773(14) 1.12392(12) 0.08755(10) 0.0233(2) Uani d . 1 1 . .
    H H11A -0.0937 1.1896 0.0789 0.028 Uiso calc R 1 1 . .
    C C12 0.01611(13) 1.02212(12) 0.18730(10) 0.0208(2) Uani d . 1 1 . .
    H H12A -0.0514 1.0176 0.2474 0.025 Uiso calc R 1 1 . .
    C C13 0.14256(13) 0.92684(11) 0.19611(9) 0.0167(2) Uani d . 1 1 . .
    C C14 0.19522(12) 0.81249(11) 0.29325(9) 0.01488(19) Uani d . 1 1 . .
    C C15 0.22061(12) 0.59216(11) 0.18119(8) 0.01511(19) Uani d . 1 1 . .
    C C16 0.12391(12) 0.49049(11) 0.23166(9) 0.01496(19) Uani d . 1 1 . .
    C C17 0.03024(13) 0.44286(12) 0.18221(9) 0.0189(2) Uani d . 1 1 . .
    H H17A 0.0225 0.4761 0.1056 0.023 Uiso calc R 1 1 . .
    C C18 -0.05095(13) 0.34581(12) 0.24801(10) 0.0209(2) Uani d . 1 1 . .
    H H18A -0.1146 0.3112 0.2164 0.025 Uiso calc R 1 1 . .
    C C19 -0.03949(13) 0.29862(12) 0.36080(10) 0.0196(2) Uani d . 1 1 . .
    H H19A -0.0959 0.2322 0.4048 0.024 Uiso calc R 1 1 . .
    C C20 0.05276(12) 0.34686(11) 0.40993(9) 0.0169(2) Uani d . 1 1 . .
    H H20A 0.0591 0.3147 0.4866 0.020 Uiso calc R 1 1 . .
    C C21 0.13569(12) 0.44365(11) 0.34392(9) 0.01400(19) Uani d . 1 1 . .
    C C22 0.24062(12) 0.51134(11) 0.37847(8) 0.01415(19) Uani d . 1 1 . .
    H H22A 0.3162 0.4465 0.4285 0.017 Uiso calc R 1 1 . .
    H H22B 0.1843 0.5694 0.4148 0.017 Uiso calc R 1 1 . .
    C C23 0.52094(12) 0.38279(11) 0.29094(9) 0.01523(19) Uani d . 1 1 . .
    C C24 0.58450(12) 0.29594(11) 0.38738(9) 0.0171(2) Uani d . 1 1 . .
    H H24A 0.5980 0.3275 0.4426 0.020 Uiso calc R 1 1 . .
    C C25 0.62912(12) 0.16255(11) 0.40491(10) 0.0183(2) Uani d . 1 1 . .
    C C26 0.61226(13) 0.11484(12) 0.32496(10) 0.0211(2) Uani d . 1 1 . .
    H H26A 0.6467 0.0252 0.3355 0.025 Uiso calc R 1 1 . .
    C C27 0.54419(14) 0.19992(12) 0.22873(10) 0.0218(2) Uani d . 1 1 . .
    H H27A 0.5302 0.1675 0.1741 0.026 Uiso calc R 1 1 . .
    C C28 0.49688(13) 0.33129(11) 0.21227(9) 0.0175(2) Uani d . 1 1 . .
    C C29 0.75456(15) -0.04449(12) 0.52243(12) 0.0270(3) Uani d . 1 1 . .
    H H29A 0.7961 -0.0853 0.5951 0.040 Uiso calc R 1 1 . .
    H H29B 0.8348 -0.0474 0.4681 0.040 Uiso calc R 1 1 . .
    H H29C 0.6764 -0.0923 0.5170 0.040 Uiso calc R 1 1 . .
    C C30 0.38015(16) 0.37160(14) 0.04664(10) 0.0272(3) Uani d . 1 1 . .
    H H30A 0.3236 0.4439 -0.0109 0.041 Uiso calc R 1 1 . .
    H H30B 0.3159 0.3050 0.0849 0.041 Uiso calc R 1 1 . .
    H H30C 0.4684 0.3322 0.0147 0.041 Uiso calc R 1 1 . .
loop_
    _atom_site_aniso_label
    _atom_site_aniso_U_11
    _atom_site_aniso_U_22
    _atom_site_aniso_U_33
    _atom_site_aniso_U_12
    _atom_site_aniso_U_13
    _atom_site_aniso_U_23
    S1 0.01879(14) 0.01845(15) 0.03543(17) -0.00579(10) -0.00349(11)
                                                                    -0.01403(12)
    O1 0.0222(4) 0.0175(4) 0.0211(4) -0.0063(3) 0.0074(3) -0.0077(3)
    O2 0.0224(4) 0.0204(4) 0.0179(4) -0.0058(3) 0.0050(3) -0.0088(3)
    O3 0.0277(4) 0.0174(4) 0.0149(4) -0.0050(3) -0.0012(3) -0.0048(3)
    O4 0.0283(4) 0.0122(4) 0.0293(4) 0.0013(3) -0.0056(3) -0.0076(3)
    O5 0.0279(4) 0.0197(4) 0.0188(4) -0.0060(3) -0.0003(3) -0.0112(3)
    N1 0.0163(4) 0.0122(4) 0.0198(4) -0.0047(3) 0.0002(3) -0.0085(3)
    C1 0.0189(5) 0.0160(5) 0.0294(6) -0.0068(4) 0.0015(4) -0.0129(5)
    C2 0.0169(5) 0.0157(5) 0.0271(5) -0.0047(4) -0.0001(4) -0.0108(4)
    C3 0.0174(5) 0.0113(5) 0.0178(5) -0.0040(4) -0.0007(4) -0.0066(4)
    C4 0.0162(5) 0.0127(5) 0.0159(4) -0.0053(4) 0.0019(3) -0.0069(4)
    C5 0.0164(4) 0.0115(5) 0.0135(4) -0.0050(4) 0.0010(3) -0.0051(4)
    C6 0.0155(4) 0.0121(5) 0.0148(4) -0.0040(4) 0.0022(3) -0.0058(4)
    C7 0.0201(5) 0.0118(5) 0.0162(5) -0.0057(4) 0.0028(4) -0.0060(4)
    C8 0.0199(5) 0.0120(5) 0.0183(5) -0.0048(4) 0.0016(4) -0.0058(4)
    C9 0.0255(6) 0.0163(5) 0.0196(5) -0.0075(4) 0.0022(4) -0.0048(4)
    C10 0.0290(6) 0.0155(5) 0.0221(5) -0.0043(4) -0.0036(4) -0.0033(4)
    C11 0.0256(6) 0.0179(6) 0.0263(6) 0.0006(4) -0.0039(5) -0.0089(5)
    C12 0.0216(5) 0.0193(6) 0.0226(5) -0.0013(4) 0.0006(4) -0.0099(5)
    C13 0.0190(5) 0.0135(5) 0.0188(5) -0.0042(4) 0.0010(4) -0.0068(4)
    C14 0.0164(5) 0.0136(5) 0.0173(5) -0.0054(4) 0.0019(4) -0.0078(4)
    C15 0.0178(5) 0.0137(5) 0.0153(4) -0.0030(4) 0.0002(4) -0.0068(4)
    C16 0.0155(5) 0.0143(5) 0.0168(5) -0.0034(4) 0.0000(4) -0.0071(4)
    C17 0.0184(5) 0.0213(6) 0.0205(5) -0.0034(4) -0.0018(4) -0.0111(4)
    C18 0.0174(5) 0.0208(6) 0.0299(6) -0.0051(4) -0.0015(4) -0.0143(5)
    C19 0.0161(5) 0.0136(5) 0.0294(6) -0.0049(4) 0.0005(4) -0.0073(4)
    C20 0.0160(5) 0.0134(5) 0.0202(5) -0.0035(4) -0.0001(4) -0.0046(4)
    C21 0.0134(4) 0.0120(5) 0.0174(5) -0.0028(4) 0.0003(3) -0.0061(4)
    C22 0.0170(5) 0.0136(5) 0.0133(4) -0.0062(4) 0.0002(3) -0.0049(4)
    C23 0.0153(4) 0.0134(5) 0.0196(5) -0.0051(4) 0.0031(4) -0.0085(4)
    C24 0.0175(5) 0.0142(5) 0.0222(5) -0.0045(4) 0.0012(4) -0.0092(4)
    C25 0.0166(5) 0.0138(5) 0.0256(5) -0.0042(4) 0.0014(4) -0.0081(4)
    C26 0.0206(5) 0.0146(5) 0.0319(6) -0.0050(4) 0.0030(4) -0.0127(5)
    C27 0.0248(6) 0.0196(6) 0.0279(6) -0.0067(4) 0.0030(4) -0.0159(5)
    C28 0.0187(5) 0.0172(5) 0.0201(5) -0.0059(4) 0.0025(4) -0.0101(4)
    C29 0.0288(6) 0.0130(6) 0.0360(7) 0.0018(5) -0.0007(5) -0.0077(5)
    C30 0.0384(7) 0.0295(7) 0.0210(5) -0.0110(6) -0.0008(5) -0.0149(5)
_geom_special_details
;
All e.s.d.'s (except the e.s.d. in the dihedral angle between two l.s. planes)
are estimated using the full covariance matrix. The cell e.s.d.'s are taken
into account individually in the estimation of e.s.d.'s in distances, angles
and torsion angles; correlations between e.s.d.'s in cell parameters are only
used when they are defined by crystal symmetry. An approximate (isotropic)
treatment of cell e.s.d.'s is used for estimating e.s.d.'s involving l.s.
planes.
;
loop_
    _geom_bond_atom_site_label_1
    _geom_bond_atom_site_label_2
    _geom_bond_site_symmetry_2
    _geom_bond_distance
    _geom_bond_publ_flag
    S1 C2 . 1.8083(12) ?
    S1 C1 . 1.8213(12) ?
    O1 C7 . 1.2174(13) ?
    O2 C14 . 1.2142(13) ?
    O3 C15 . 1.2180(13) ?
    O4 C25 . 1.3729(14) ?
    O4 C29 . 1.4229(15) ?
    O5 C28 . 1.3660(14) ?
    O5 C30 . 1.4264(14) ?
    N1 C6 . 1.4595(14) ?
    N1 C1 . 1.4617(14) ?
    N1 C3 . 1.4802(14) ?
    C1 H1A . 0.9900 ?
    C1 H1B . 0.9900 ?
    C2 C3 . 1.5347(16) ?
    C2 H2A . 0.9900 ?
    C2 H2B . 0.9900 ?
    C3 C4 . 1.5439(14) ?
    C3 H3A . 1.0000 ?
    C4 C23 . 1.5195(15) ?
    C4 C5 . 1.5724(15) ?
    C4 H4A . 1.0000 ?
    C5 C15 . 1.5387(14) ?
    C5 C22 . 1.5503(15) ?
    C5 C6 . 1.5555(15) ?
    C6 C14 . 1.5501(15) ?
    C6 C7 . 1.5666(15) ?
    C7 C8 . 1.4768(15) ?
    C8 C9 . 1.3937(16) ?
    C8 C13 . 1.3977(15) ?
    C9 C10 . 1.3910(17) ?
    C9 H9A . 0.9500 ?
    C10 C11 . 1.4039(18) ?
    C10 H10A . 0.9500 ?
    C11 C12 . 1.3891(17) ?
    C11 H11A . 0.9500 ?
    C12 C13 . 1.3939(16) ?
    C12 H12A . 0.9500 ?
    C13 C14 . 1.4771(16) ?
    C15 C16 . 1.4715(15) ?
    C16 C21 . 1.3928(14) ?
    C16 C17 . 1.3985(15) ?
    C17 C18 . 1.3864(17) ?
    C17 H17A . 0.9500 ?
    C18 C19 . 1.3990(17) ?
    C18 H18A . 0.9500 ?
    C19 C20 . 1.3909(16) ?
    C19 H19A . 0.9500 ?
    C20 C21 . 1.3951(15) ?
    C20 H20A . 0.9500 ?
    C21 C22 . 1.5075(14) ?
    C22 H22A . 0.9900 ?
    C22 H22B . 0.9900 ?
    C23 C24 . 1.3862(16) ?
    C23 C28 . 1.4162(14) ?
    C24 C25 . 1.4001(16) ?
    C24 H24A . 0.9500 ?
    C25 C26 . 1.3845(16) ?
    C26 C27 . 1.3951(18) ?
    C26 H26A . 0.9500 ?
    C27 C28 . 1.3848(16) ?
    C27 H27A . 0.9500 ?
    C29 H29A . 0.9800 ?
    C29 H29B . 0.9800 ?
    C29 H29C . 0.9800 ?
    C30 H30A . 0.9800 ?
    C30 H30B . 0.9800 ?
    C30 H30C . 0.9800 ?
loop_
    _geom_angle_atom_site_label_1
    _geom_angle_atom_site_label_2
    _geom_angle_atom_site_label_3
    _geom_angle_site_symmetry_1
    _geom_angle_site_symmetry_3
    _geom_angle
    _geom_angle_publ_flag
    C2 S1 C1 . . 92.41(5) ?
    C25 O4 C29 . . 117.86(10) ?
    C28 O5 C30 . . 117.49(10) ?
    C6 N1 C1 . . 116.85(9) ?
    C6 N1 C3 . . 109.94(8) ?
    C1 N1 C3 . . 114.03(9) ?
    N1 C1 S1 . . 107.80(8) ?
    N1 C1 H1A . . 110.1 ?
    S1 C1 H1A . . 110.1 ?
    N1 C1 H1B . . 110.1 ?
    S1 C1 H1B . . 110.1 ?
    H1A C1 H1B . . 108.5 ?
    C3 C2 S1 . . 104.63(7) ?
    C3 C2 H2A . . 110.8 ?
    S1 C2 H2A . . 110.8 ?
    C3 C2 H2B . . 110.8 ?
    S1 C2 H2B . . 110.8 ?
    H2A C2 H2B . . 108.9 ?
    N1 C3 C2 . . 108.88(9) ?
    N1 C3 C4 . . 105.18(8) ?
    C2 C3 C4 . . 113.74(9) ?
    N1 C3 H3A . . 109.6 ?
    C2 C3 H3A . . 109.6 ?
    C4 C3 H3A . . 109.6 ?
    C23 C4 C3 . . 115.74(9) ?
    C23 C4 C5 . . 117.58(9) ?
    C3 C4 C5 . . 102.55(8) ?
    C23 C4 H4A . . 106.7 ?
    C3 C4 H4A . . 106.7 ?
    C5 C4 H4A . . 106.7 ?
    C15 C5 C22 . . 104.83(8) ?
    C15 C5 C6 . . 113.28(9) ?
    C22 C5 C6 . . 115.15(8) ?
    C15 C5 C4 . . 112.77(8) ?
    C22 C5 C4 . . 111.13(8) ?
    C6 C5 C4 . . 99.96(8) ?
    N1 C6 C14 . . 112.51(8) ?
    N1 C6 C5 . . 101.36(8) ?
    C14 C6 C5 . . 114.44(9) ?
    N1 C6 C7 . . 113.84(9) ?
    C14 C6 C7 . . 101.90(8) ?
    C5 C6 C7 . . 113.32(8) ?
    O1 C7 C8 . . 125.97(10) ?
    O1 C7 C6 . . 125.21(10) ?
    C8 C7 C6 . . 108.37(9) ?
    C9 C8 C13 . . 121.07(11) ?
    C9 C8 C7 . . 128.86(10) ?
    C13 C8 C7 . . 109.99(10) ?
    C10 C9 C8 . . 117.57(11) ?
    C10 C9 H9A . . 121.2 ?
    C8 C9 H9A . . 121.2 ?
    C9 C10 C11 . . 121.34(11) ?
    C9 C10 H10A . . 119.3 ?
    C11 C10 H10A . . 119.3 ?
    C12 C11 C10 . . 120.99(11) ?
    C12 C11 H11A . . 119.5 ?
    C10 C11 H11A . . 119.5 ?
    C11 C12 C13 . . 117.65(11) ?
    C11 C12 H12A . . 121.2 ?
    C13 C12 H12A . . 121.2 ?
    C12 C13 C8 . . 121.37(11) ?
    C12 C13 C14 . . 128.06(10) ?
    C8 C13 C14 . . 110.52(10) ?
    O2 C14 C13 . . 125.67(10) ?
    O2 C14 C6 . . 125.75(10) ?
    C13 C14 C6 . . 108.55(9) ?
    O3 C15 C16 . . 127.44(10) ?
    O3 C15 C5 . . 124.96(10) ?
    C16 C15 C5 . . 107.52(9) ?
    C21 C16 C17 . . 121.64(10) ?
    C21 C16 C15 . . 109.33(9) ?
    C17 C16 C15 . . 129.03(10) ?
    C18 C17 C16 . . 118.22(10) ?
    C18 C17 H17A . . 120.9 ?
    C16 C17 H17A . . 120.9 ?
    C17 C18 C19 . . 120.29(10) ?
    C17 C18 H18A . . 119.9 ?
    C19 C18 H18A . . 119.9 ?
    C20 C19 C18 . . 121.43(11) ?
    C20 C19 H19A . . 119.3 ?
    C18 C19 H19A . . 119.3 ?
    C19 C20 C21 . . 118.44(10) ?
    C19 C20 H20A . . 120.8 ?
    C21 C20 H20A . . 120.8 ?
    C16 C21 C20 . . 119.98(10) ?
    C16 C21 C22 . . 112.13(9) ?
    C20 C21 C22 . . 127.88(10) ?
    C21 C22 C5 . . 104.02(8) ?
    C21 C22 H22A . . 111.0 ?
    C5 C22 H22A . . 111.0 ?
    C21 C22 H22B . . 111.0 ?
    C5 C22 H22B . . 111.0 ?
    H22A C22 H22B . . 109.0 ?
    C24 C23 C28 . . 117.81(10) ?
    C24 C23 C4 . . 123.85(9) ?
    C28 C23 C4 . . 118.21(10) ?
    C23 C24 C25 . . 121.22(10) ?
    C23 C24 H24A . . 119.4 ?
    C25 C24 H24A . . 119.4 ?
    O4 C25 C26 . . 124.86(11) ?
    O4 C25 C24 . . 114.81(10) ?
    C26 C25 C24 . . 120.32(11) ?
    C25 C26 C27 . . 119.25(11) ?
    C25 C26 H26A . . 120.4 ?
    C27 C26 H26A . . 120.4 ?
    C28 C27 C26 . . 120.45(10) ?
    C28 C27 H27A . . 119.8 ?
    C26 C27 H27A . . 119.8 ?
    O5 C28 C27 . . 124.19(10) ?
    O5 C28 C23 . . 114.99(10) ?
    C27 C28 C23 . . 120.81(11) ?
    O4 C29 H29A . . 109.5 ?
    O4 C29 H29B . . 109.5 ?
    H29A C29 H29B . . 109.5 ?
    O4 C29 H29C . . 109.5 ?
    H29A C29 H29C . . 109.5 ?
    H29B C29 H29C . . 109.5 ?
    O5 C30 H30A . . 109.5 ?
    O5 C30 H30B . . 109.5 ?
    H30A C30 H30B . . 109.5 ?
    O5 C30 H30C . . 109.5 ?
    H30A C30 H30C . . 109.5 ?
    H30B C30 H30C . . 109.5 ?
loop_
    _geom_torsion_atom_site_label_1
    _geom_torsion_atom_site_label_2
    _geom_torsion_atom_site_label_3
    _geom_torsion_atom_site_label_4
    _geom_torsion_site_symmetry_1
    _geom_torsion_site_symmetry_2
    _geom_torsion_site_symmetry_3
    _geom_torsion_site_symmetry_4
    _geom_torsion
    _geom_torsion_publ_flag
    C6 N1 C1 S1 . . . . -134.10(8) ?
    C3 N1 C1 S1 . . . . -3.99(11) ?
    C2 S1 C1 N1 . . . . 21.48(9) ?
    C1 S1 C2 C3 . . . . -31.84(8) ?
    C6 N1 C3 C2 . . . . 113.37(10) ?
    C1 N1 C3 C2 . . . . -20.09(12) ?
    C6 N1 C3 C4 . . . . -8.87(11) ?
    C1 N1 C3 C4 . . . . -142.33(9) ?
    S1 C2 C3 N1 . . . . 34.39(10) ?
    S1 C2 C3 C4 . . . . 151.30(8) ?
    N1 C3 C4 C23 . . . . -149.38(9) ?
    C2 C3 C4 C23 . . . . 91.57(11) ?
    N1 C3 C4 C5 . . . . -20.04(10) ?
    C2 C3 C4 C5 . . . . -139.09(9) ?
    C23 C4 C5 C15 . . . . -71.71(12) ?
    C3 C4 C5 C15 . . . . 160.10(9) ?
    C23 C4 C5 C22 . . . . 45.66(12) ?
    C3 C4 C5 C22 . . . . -82.53(10) ?
    C23 C4 C5 C6 . . . . 167.69(9) ?
    C3 C4 C5 C6 . . . . 39.51(9) ?
    C1 N1 C6 C14 . . . . -71.05(12) ?
    C3 N1 C6 C14 . . . . 156.95(9) ?
    C1 N1 C6 C5 . . . . 166.27(9) ?
    C3 N1 C6 C5 . . . . 34.26(10) ?
    C1 N1 C6 C7 . . . . 44.24(12) ?
    C3 N1 C6 C7 . . . . -87.76(11) ?
    C15 C5 C6 N1 . . . . -164.96(8) ?
    C22 C5 C6 N1 . . . . 74.39(10) ?
    C4 C5 C6 N1 . . . . -44.74(9) ?
    C15 C5 C6 C14 . . . . 73.69(11) ?
    C22 C5 C6 C14 . . . . -46.96(12) ?
    C4 C5 C6 C14 . . . . -166.09(8) ?
    C15 C5 C6 C7 . . . . -42.58(12) ?
    C22 C5 C6 C7 . . . . -163.23(9) ?
    C4 C5 C6 C7 . . . . 77.64(10) ?
    N1 C6 C7 O1 . . . . 43.42(15) ?
    C14 C6 C7 O1 . . . . 164.81(11) ?
    C5 C6 C7 O1 . . . . -71.73(14) ?
    N1 C6 C7 C8 . . . . -129.22(9) ?
    C14 C6 C7 C8 . . . . -7.83(11) ?
    C5 C6 C7 C8 . . . . 115.62(10) ?
    O1 C7 C8 C9 . . . . 9.64(19) ?
    C6 C7 C8 C9 . . . . -177.79(11) ?
    O1 C7 C8 C13 . . . . -167.21(11) ?
    C6 C7 C8 C13 . . . . 5.37(12) ?
    C13 C8 C9 C10 . . . . -0.76(17) ?
    C7 C8 C9 C10 . . . . -177.30(11) ?
    C8 C9 C10 C11 . . . . 0.45(18) ?
    C9 C10 C11 C12 . . . . 0.35(19) ?
    C10 C11 C12 C13 . . . . -0.82(18) ?
    C11 C12 C13 C8 . . . . 0.51(17) ?
    C11 C12 C13 C14 . . . . 177.73(11) ?
    C9 C8 C13 C12 . . . . 0.29(17) ?
    C7 C8 C13 C12 . . . . 177.43(10) ?
    C9 C8 C13 C14 . . . . -177.38(10) ?
    C7 C8 C13 C14 . . . . -0.24(13) ?
    C12 C13 C14 O2 . . . . -4.42(19) ?
    C8 C13 C14 O2 . . . . 173.06(11) ?
    C12 C13 C14 C6 . . . . 177.49(11) ?
    C8 C13 C14 C6 . . . . -5.04(12) ?
    N1 C6 C14 O2 . . . . -48.10(15) ?
    C5 C6 C14 O2 . . . . 66.90(14) ?
    C7 C6 C14 O2 . . . . -170.40(11) ?
    N1 C6 C14 C13 . . . . 129.99(9) ?
    C5 C6 C14 C13 . . . . -115.01(10) ?
    C7 C6 C14 C13 . . . . 7.69(11) ?
    C22 C5 C15 O3 . . . . 162.88(11) ?
    C6 C5 C15 O3 . . . . 36.55(15) ?
    C4 C5 C15 O3 . . . . -76.08(14) ?
    C22 C5 C15 C16 . . . . -14.21(11) ?
    C6 C5 C15 C16 . . . . -140.54(9) ?
    C4 C5 C15 C16 . . . . 106.83(10) ?
    O3 C15 C16 C21 . . . . -168.21(11) ?
    C5 C15 C16 C21 . . . . 8.79(12) ?
    O3 C15 C16 C17 . . . . 11.16(19) ?
    C5 C15 C16 C17 . . . . -171.85(11) ?
    C21 C16 C17 C18 . . . . -0.56(17) ?
    C15 C16 C17 C18 . . . . -179.85(11) ?
    C16 C17 C18 C19 . . . . 0.60(17) ?
    C17 C18 C19 C20 . . . . -0.08(18) ?
    C18 C19 C20 C21 . . . . -0.51(17) ?
    C17 C16 C21 C20 . . . . -0.02(16) ?
    C15 C16 C21 C20 . . . . 179.40(10) ?
    C17 C16 C21 C22 . . . . -178.82(10) ?
    C15 C16 C21 C22 . . . . 0.60(12) ?
    C19 C20 C21 C16 . . . . 0.55(16) ?
    C19 C20 C21 C22 . . . . 179.14(10) ?
    C16 C21 C22 C5 . . . . -9.50(12) ?
    C20 C21 C22 C5 . . . . 171.82(10) ?
    C15 C5 C22 C21 . . . . 13.99(11) ?
    C6 C5 C22 C21 . . . . 139.16(9) ?
    C4 C5 C22 C21 . . . . -108.12(9) ?
    C3 C4 C23 C24 . . . . 17.73(15) ?
    C5 C4 C23 C24 . . . . -103.87(12) ?
    C3 C4 C23 C28 . . . . -157.93(10) ?
    C5 C4 C23 C28 . . . . 80.47(12) ?
    C28 C23 C24 C25 . . . . 2.52(16) ?
    C4 C23 C24 C25 . . . . -173.15(10) ?
    C29 O4 C25 C26 . . . . 5.59(17) ?
    C29 O4 C25 C24 . . . . -173.03(11) ?
    C23 C24 C25 O4 . . . . 179.56(10) ?
    C23 C24 C25 C26 . . . . 0.87(17) ?
    O4 C25 C26 C27 . . . . 178.59(11) ?
    C24 C25 C26 C27 . . . . -2.86(18) ?
    C25 C26 C27 C28 . . . . 1.39(18) ?
    C30 O5 C28 C27 . . . . 10.24(17) ?
    C30 O5 C28 C23 . . . . -170.86(10) ?
    C26 C27 C28 O5 . . . . -179.08(11) ?
    C26 C27 C28 C23 . . . . 2.08(18) ?
    C24 C23 C28 O5 . . . . 177.07(10) ?
    C4 C23 C28 O5 . . . . -7.01(15) ?
    C24 C23 C28 C27 . . . . -3.99(16) ?
    C4 C23 C28 C27 . . . . 171.93(10) ?
loop_
    _geom_hbond_atom_site_label_D
    _geom_hbond_atom_site_label_H
    _geom_hbond_atom_site_label_A
    _geom_hbond_site_symmetry_A
    _geom_hbond_distance_DH
    _geom_hbond_distance_HA
    _geom_hbond_distance_DA
    _geom_hbond_angle_DHA
    _geom_hbond_publ_flag
    C2 H2A O1 . 0.9900 2.5800 3.2234(15) 123.00 yes
    C4 H4A O1 . 1.0000 2.4900 3.1289(15) 122.00 yes
    C22 H22B O2 . 0.9900 2.2700 3.0697(16) 137.00 yes
    C11 H11A O3 2_575 0.9500 2.4400 3.1210(15) 129.00 yes
    C20 H20A O2 2_566 0.9500 2.4800 3.1176(14) 124.00 yes
    C1 H1A O4 2_666 0.9900 2.4000 3.2806(16) 148.00 yes
    C30 H30C O1 2_665 0.9800 2.4700 3.2433(18) 136.00 yes
    C2 H2B Cg1 1_655 0.9900 2.5800 3.5224(14) 160.00 yes
_iucr_refine_instructions_details
;
TITL mo_astpm in P-1 (100K)
CELL 0.71073   9.0425  11.1127  13.3005  68.016  84.588  79.735
ZERR    2.00   0.0004   0.0005   0.0006   0.001   0.001   0.001
LATT  1
SFAC C H N O S
UNIT 60 50 2 10 2
SIZE 0.098 0.194 0.361
TEMP -173
L.S. 10
ACTA
CONF
OMIT -4 4 6
OMIT -1 -3 1
OMIT -3 -6 2
OMIT -4 4 7
BOND $H
FMAP 2 1 60
PLAN 20
WGHT      0.0547      0.3649
FVAR       0.77038
S1    5    0.737734    0.758866    0.322471    11.00000    0.01879    0.01845 =
         0.03543   -0.01403   -0.00349   -0.00579
O1    4    0.486524    0.814404    0.089683    11.00000    0.02220    0.01747 =
         0.02111   -0.00775    0.00736   -0.00628
O2    4    0.139264    0.787580    0.384007    11.00000    0.02240    0.02037 =
         0.01785   -0.00884    0.00504   -0.00582
O3    4    0.222088    0.667733    0.087181    11.00000    0.02769    0.01744 =
         0.01491   -0.00480   -0.00124   -0.00504
O4    4    0.691195    0.088509    0.503746    11.00000    0.02831    0.01221 =
         0.02927   -0.00758   -0.00559    0.00127
O5    4    0.427571    0.420658    0.121248    11.00000    0.02789    0.01968 =
         0.01877   -0.01123   -0.00026   -0.00600
N1    3    0.461288    0.702796    0.332916    11.00000    0.01631    0.01222 =
         0.01977   -0.00850    0.00022   -0.00465
C1    1    0.535491    0.812582    0.325403    11.00000    0.01891    0.01596 =
         0.02945   -0.01288    0.00154   -0.00676
AFIX  23
H1A   2    0.505781    0.838905    0.388696    11.00000   -1.20000
H1B   2    0.505998    0.888999    0.258644    11.00000   -1.20000
AFIX   0
C2    1    0.716552    0.628718    0.276987    11.00000    0.01690    0.01574 =
         0.02707   -0.01078   -0.00015   -0.00466
AFIX  23
H2A   2    0.714309    0.661133    0.196856    11.00000   -1.20000
H2B   2    0.800140    0.554636    0.301913    11.00000   -1.20000
AFIX   0
C3    1    0.566018    0.586162    0.328347    11.00000    0.01742    0.01131 =
         0.01778   -0.00664   -0.00070   -0.00400
AFIX  13
H3A   2    0.582100    0.519664    0.403374    11.00000   -1.20000
AFIX   0
C4    1    0.485637    0.530560    0.261825    11.00000    0.01618    0.01269 =
         0.01593   -0.00691    0.00186   -0.00527
AFIX  13
H4A   2    0.519320    0.571806    0.184424    11.00000   -1.20000
AFIX   0
C5    1    0.316616    0.592190    0.270731    11.00000    0.01644    0.01150 =
         0.01350   -0.00507    0.00097   -0.00499
C6    1    0.337032    0.732357    0.260638    11.00000    0.01550    0.01206 =
         0.01480   -0.00578    0.00219   -0.00402
C7    1    0.369420    0.824278    0.141279    11.00000    0.02007    0.01179 =
         0.01621   -0.00597    0.00283   -0.00571
C8    1    0.242789    0.933666    0.108168    11.00000    0.01990    0.01199 =
         0.01832   -0.00577    0.00155   -0.00478
C9    1    0.220103    1.036602    0.008414    11.00000    0.02548    0.01626 =
         0.01962   -0.00482    0.00224   -0.00748
AFIX  43
H9A   2    0.288728    1.041998   -0.051215    11.00000   -1.20000
AFIX   0
C10   1    0.093313    1.131149   -0.000653    11.00000    0.02900    0.01548 =
         0.02212   -0.00328   -0.00355   -0.00434
AFIX  43
H10A  2    0.074718    1.202053   -0.067893    11.00000   -1.20000
AFIX   0
C11   1   -0.007730    1.123919    0.087549    11.00000    0.02557    0.01794 =
         0.02625   -0.00886   -0.00393    0.00060
AFIX  43
H11A  2   -0.093704    1.189633    0.078889    11.00000   -1.20000
AFIX   0
C12   1    0.016112    1.022118    0.187297    11.00000    0.02156    0.01934 =
         0.02258   -0.00994    0.00058   -0.00128
AFIX  43
H12A  2   -0.051381    1.017592    0.247382    11.00000   -1.20000
AFIX   0
C13   1    0.142559    0.926843    0.196114    11.00000    0.01901    0.01354 =
         0.01876   -0.00677    0.00098   -0.00416
C14   1    0.195221    0.812495    0.293252    11.00000    0.01636    0.01356 =
         0.01732   -0.00776    0.00186   -0.00544
C15   1    0.220609    0.592163    0.181186    11.00000    0.01781    0.01366 =
         0.01530   -0.00682    0.00018   -0.00297
C16   1    0.123914    0.490490    0.231663    11.00000    0.01548    0.01426 =
         0.01675   -0.00713    0.00001   -0.00338
C17   1    0.030244    0.442855    0.182213    11.00000    0.01843    0.02126 =
         0.02050   -0.01106   -0.00177   -0.00342
AFIX  43
H17A  2    0.022454    0.476101    0.105588    11.00000   -1.20000
AFIX   0
C18   1   -0.050947    0.345813    0.248011    11.00000    0.01740    0.02081 =
         0.02989   -0.01433   -0.00151   -0.00513
AFIX  43
H18A  2   -0.114641    0.311215    0.216366    11.00000   -1.20000
AFIX   0
C19   1   -0.039487    0.298618    0.360799    11.00000    0.01614    0.01361 =
         0.02944   -0.00727    0.00045   -0.00488
AFIX  43
H19A  2   -0.095933    0.232179    0.404786    11.00000   -1.20000
AFIX   0
C20   1    0.052756    0.346859    0.409932    11.00000    0.01602    0.01338 =
         0.02021   -0.00459   -0.00008   -0.00354
AFIX  43
H20A  2    0.059137    0.314654    0.486631    11.00000   -1.20000
AFIX   0
C21   1    0.135687    0.443654    0.343923    11.00000    0.01341    0.01200 =
         0.01741   -0.00607    0.00031   -0.00284
C22   1    0.240617    0.511339    0.378469    11.00000    0.01703    0.01356 =
         0.01327   -0.00493    0.00022   -0.00624
AFIX  23
H22A  2    0.316184    0.446463    0.428467    11.00000   -1.20000
H22B  2    0.184284    0.569436    0.414820    11.00000   -1.20000
AFIX   0
C23   1    0.520938    0.382790    0.290943    11.00000    0.01525    0.01342 =
         0.01962   -0.00852    0.00310   -0.00512
C24   1    0.584499    0.295942    0.387379    11.00000    0.01747    0.01424 =
         0.02220   -0.00923    0.00116   -0.00449
AFIX  43
H24A  2    0.598033    0.327514    0.442590    11.00000   -1.20000
AFIX   0
C25   1    0.629118    0.162554    0.404914    11.00000    0.01661    0.01382 =
         0.02556   -0.00808    0.00144   -0.00423
C26   1    0.612261    0.114839    0.324956    11.00000    0.02058    0.01461 =
         0.03193   -0.01269    0.00298   -0.00495
AFIX  43
H26A  2    0.646663    0.025169    0.335505    11.00000   -1.20000
AFIX   0
C27   1    0.544189    0.199921    0.228726    11.00000    0.02483    0.01955 =
         0.02790   -0.01591    0.00303   -0.00672
AFIX  43
H27A  2    0.530191    0.167526    0.174118    11.00000   -1.20000
AFIX   0
C28   1    0.496883    0.331286    0.212266    11.00000    0.01872    0.01715 =
         0.02009   -0.01005    0.00255   -0.00591
C29   1    0.754565   -0.044491    0.522428    11.00000    0.02884    0.01299 =
         0.03602   -0.00771   -0.00072    0.00175
AFIX 137
H29A  2    0.796129   -0.085312    0.595082    11.00000   -1.50000
H29B  2    0.834834   -0.047426    0.468094    11.00000   -1.50000
H29C  2    0.676375   -0.092338    0.516973    11.00000   -1.50000
AFIX   0
C30   1    0.380146    0.371598    0.046636    11.00000    0.03840    0.02954 =
         0.02097   -0.01492   -0.00083   -0.01095
AFIX 137
H30A  2    0.323551    0.443907   -0.010919    11.00000   -1.50000
H30B  2    0.315875    0.304970    0.084896    11.00000   -1.50000
H30C  2    0.468429    0.332210    0.014670    11.00000   -1.50000
HKLF 4
REM  mo_astpm in P-1 (100K)
REM R1 =  0.0377 for   6172 Fo > 4sig(Fo)  and  0.0501 for all   7546 data
REM    336 parameters refined using      0 restraints
END
WGHT      0.0547      0.3649
REM Highest difference peak  0.455,  deepest hole -0.340,  1-sigma level  0.054
Q1    1   0.1671  0.5445  0.2019  11.00000  0.05    0.45
Q2    1   0.2676  0.7664  0.2812  11.00000  0.05    0.43
Q3    1  -0.0013  0.3359  0.3805  11.00000  0.05    0.43
Q4    1   0.1310  0.4624  0.2815  11.00000  0.05    0.41
Q5    1   0.1995  0.9358  0.1583  11.00000  0.05    0.39
Q6    1   0.2749  0.5990  0.2225  11.00000  0.05    0.39
Q7    1   0.6423  0.6016  0.2998  11.00000  0.05    0.39
Q8    1   0.3547  0.7750  0.1997  11.00000  0.05    0.39
Q9    1   0.5053  0.3526  0.2573  11.00000  0.05    0.39
Q10   1   0.1673  0.8739  0.2447  11.00000  0.05    0.38
Q11   1   0.1878  0.4770  0.3624  11.00000  0.05    0.38
Q12   1   0.3020  0.8757  0.1195  11.00000  0.05    0.38
Q13   1   0.0867  0.4032  0.3758  11.00000  0.05    0.37
Q14   1  -0.0431  0.3331  0.3000  11.00000  0.05    0.36
Q15   1   0.0735  0.4549  0.2115  11.00000  0.05    0.36
Q16   1   0.5255  0.5539  0.2976  11.00000  0.05    0.35
Q17   1   0.6344  0.1414  0.3589  11.00000  0.05    0.35
Q18   1   0.5992  0.2262  0.3990  11.00000  0.05    0.35
Q19   1   0.2816  0.5567  0.3237  11.00000  0.05    0.35
Q20   1   0.0099  1.0726  0.1373  11.00000  0.05    0.34
;
