# Supplementary material for: 7′-(2,5-Dimeth­oxy­phen­yl)-1′,3′,5′,6′,7′,7a’-hexa­hydro­dispiro­[indan-2,5′-pyrrolo­[1,2-c][1,3]thia­zole-6′,2′′-indan]-1,3,1′′-trione
Source: Acta Crystallogr Sect E Struct Rep Online. 2012 Feb 4;68(Pt 3):o560–1. doi: 10.1107/S1600536812003169 (PMC3297291; doi:10.1107/S1600536812003169)
Supplement: Supplementary file 2 [file e-68-0o560-Isup2.hkl]

# 
# h,k,l, Fc-squared, Fo-squared, sigma(Fo-squared) and status flag 
# 
data_I
_shelx_title ' mo_astpm in P-1 (100K)' 
_shelx_refln_list_code          4 
_shelx_F_calc_maximum      125.34 
_exptl_crystal_F_000       536.00 
_reflns_d_resolution_high  0.6935 
 
loop_ 
 _symmetry_equiv_pos_as_xyz 
 'x, y, z' 
 '-x, -y, -z' 
 
_cell_length_a     9.0425 
_cell_length_b    11.1127 
_cell_length_c    13.3005 
_cell_angle_alpha  68.016 
_cell_angle_beta   84.588 
_cell_angle_gamma  79.735 
 
_shelx_F_squared_multiplier     1.000 
 
loop_ 
 _refln_index_h 
 _refln_index_k 
 _refln_index_l 
 _refln_F_squared_calc 
 _refln_F_squared_meas 
 _refln_F_squared_sigma 
 _refln_observed_status 
   1   0   0     2948.78     2958.91     72.99 o 
   2   0   0      381.01      414.22      7.50 o 
   3   0   0      408.33      465.64      9.29 o 
   4   0   0     2968.48     3162.53     51.04 o 
   5   0   0       72.30       72.48      3.66 o 
   6   0   0       24.34        8.30      6.43 o 
   7   0   0        0.02        0.27      0.97 o 
   8   0   0      504.74      513.70     10.63 o 
   9   0   0        0.56        0.83      1.28 o 
  10   0   0      119.29      121.35      4.70 o 
  11   0   0      101.07       89.92      5.21 o 
  12   0   0       25.86       23.12      3.42 o 
 -12   1   0      200.46      203.35      9.34 o 
 -11   1   0        5.42        5.15      2.21 o 
 -10   1   0       22.01       23.03      2.76 o 
  -9   1   0        1.74        0.79      1.57 o 
  -8   1   0      547.34      505.69     10.78 o 
  -7   1   0      513.18      504.54     13.19 o 
  -6   1   0       46.16       41.53      5.46 o 
  -5   1   0      743.72      801.66     13.10 o 
  -4   1   0      311.17      313.75      6.16 o 
  -3   1   0      201.85      188.96      6.71 o 
  -2   1   0      473.58      466.83      4.93 o 
  -1   1   0      105.24      126.52      2.34 o 
   1   1   0     4000.38     4076.73     50.72 o 
   2   1   0     1884.83     1996.35     21.92 o 
   3   1   0     2835.70     2929.10     32.25 o 
   4   1   0      746.05      813.51     12.22 o 
   5   1   0      270.24      237.94      5.10 o 
   6   1   0      445.05      455.33      7.00 o 
   7   1   0      407.68      428.71      8.75 o 
   8   1   0       40.24       41.44      2.74 o 
   9   1   0       10.92       11.33      1.94 o 
  10   1   0      124.22      122.30      5.22 o 
  11   1   0      481.02      458.40     11.35 o 
  12   1   0       72.73       70.50      5.17 o 
 -12   2   0       11.84        6.43      2.67 o 
 -11   2   0      168.74      158.19      6.67 o 
 -10   2   0      109.29      112.30      5.21 o 
  -9   2   0      104.94      115.30      5.08 o 
  -8   2   0      295.93      298.99      8.60 o 
  -7   2   0       83.34       82.01      3.91 o 
  -6   2   0       63.17       67.17      3.29 o 
  -5   2   0     1061.56     1088.15     14.18 o 
  -4   2   0       14.41        8.46      1.00 o 
  -3   2   0      736.28      785.21      9.21 o 
  -2   2   0      236.80      224.05      3.77 o 
  -1   2   0       96.22      128.49      2.49 o 
   0   2   0      506.06      522.36      6.41 o 
   1   2   0     5413.92     5559.54     92.62 o 
   2   2   0     3326.10     3295.99     39.84 o 
   3   2   0     1799.95     1778.39     19.66 o 
   4   2   0       21.45       22.45      0.92 o 
   5   2   0       74.81       87.78      1.94 o 
   6   2   0        1.62        1.09      0.71 o 
   7   2   0        6.34        7.90      1.97 o 
   8   2   0      456.51      451.72     10.57 o 
   9   2   0      344.97      355.28      8.58 o 
  10   2   0       24.10       23.58      2.83 o 
  11   2   0      148.92      142.78      5.96 o 
  12   2   0       33.36       34.05      3.82 o 
 -12   3   0       60.96       53.48      5.97 o 
 -11   3   0       86.45       86.13      5.19 o 
 -10   3   0       64.48       65.72      4.30 o 
  -9   3   0       48.25       40.32      3.74 o 
  -8   3   0      191.36      183.41      6.24 o 
  -7   3   0       37.60       35.94      3.08 o 
  -6   3   0       47.99       50.11      2.62 o 
  -5   3   0       45.71       48.80      2.31 o 
  -4   3   0       12.48       23.14      1.31 o 
  -3   3   0     6117.38     6469.35     71.48 o 
  -2   3   0       16.56       16.11      1.65 o 
  -1   3   0      205.06      222.34      3.10 o 
   0   3   0       58.44       61.92      2.02 o 
   1   3   0      404.52      401.23      7.44 o 
   2   3   0      298.49      311.42      9.13 o 
   3   3   0     1369.23     1419.19     18.12 o 
   4   3   0     2603.68     2774.14     27.26 o 
   5   3   0      229.20      232.19      3.45 o 
   6   3   0      217.35      218.37      4.15 o 
   7   3   0      288.19      269.30      6.36 o 
   8   3   0      283.31      267.14      6.86 o 
   9   3   0       10.76       13.59      2.18 o 
  10   3   0      223.79      216.38      6.84 o 
  11   3   0      131.16      130.45      8.32 o 
  12   3   0       26.94       30.04      3.64 o 
 -11   4   0       61.69       63.68      4.67 o 
 -10   4   0      510.66      488.91     10.91 o 
  -9   4   0       15.14       12.84      2.59 o 
  -8   4   0        0.28        0.92      1.69 o 
  -7   4   0       83.18       71.38      3.33 o 
  -6   4   0       11.71        5.65      1.55 o 
  -5   4   0      399.34      383.41      6.94 o 
  -4   4   0      171.98      161.97      3.03 o 
  -3   4   0     1041.29     1153.57     13.11 o 
  -2   4   0      328.21      316.54      4.37 o 
  -1   4   0       85.88       87.59      1.89 o 
   0   4   0      194.59      216.21      3.70 o 
   1   4   0      838.91      907.24     15.31 o 
   2   4   0     1137.83     1171.62     16.62 o 
   3   4   0       55.29       62.53      4.74 o 
   4   4   0      258.48      226.69      5.19 o 
   5   4   0      162.77      165.00      2.87 o 
   6   4   0      413.73      428.89      6.97 o 
   7   4   0      185.26      179.29      3.95 o 
   8   4   0      879.32      833.10     14.69 o 
   9   4   0       29.78       26.59      2.72 o 
  10   4   0        2.89        4.14      1.86 o 
  11   4   0       36.32       31.79      3.44 o 
  12   4   0      108.55      117.92      5.84 o 
 -11   5   0       68.01       76.20      6.84 o 
 -10   5   0        0.31        0.77      2.13 o 
  -9   5   0      109.63      106.52      5.61 o 
  -8   5   0       20.75       21.54      2.54 o 
  -7   5   0       72.45       73.12      3.69 o 
  -6   5   0      146.11      127.66      5.35 o 
  -5   5   0      411.44      377.97      5.84 o 
  -4   5   0       28.49       33.66      1.74 o 
  -3   5   0      559.41      527.10      8.34 o 
  -2   5   0        0.80        1.31      0.72 o 
  -1   5   0       15.48       14.66      1.10 o 
   0   5   0      223.97      201.66      4.48 o 
   1   5   0     2344.08     2433.20     24.85 o 
   2   5   0       46.57       45.59      2.17 o 
   3   5   0       42.53       59.63      2.53 o 
   4   5   0      331.71      356.42      9.15 o 
   5   5   0      352.76      333.18      5.96 o 
   6   5   0       65.77       79.76      2.54 o 
   7   5   0      164.01      135.92      4.52 o 
   8   5   0      128.10      107.88      6.83 o 
   9   5   0      142.43      128.45      4.91 o 
  10   5   0        1.31        2.55      1.76 o 
  11   5   0       66.24       61.84      5.24 o 
  12   5   0      171.61      171.91      6.89 o 
 -10   6   0        4.46        7.36      2.90 o 
  -9   6   0       14.54       11.09      2.40 o 
  -8   6   0       84.87       83.66      4.41 o 
  -7   6   0      655.62      634.42     11.21 o 
  -6   6   0      304.70      299.99      6.76 o 
  -5   6   0      497.96      454.50      7.67 o 
  -4   6   0       23.24       18.11      1.74 o 
  -3   6   0      533.02      510.33      7.49 o 
  -2   6   0       47.16       46.57      2.43 o 
  -1   6   0      205.73      218.79      3.53 o 
   0   6   0        0.71        0.55      0.98 o 
   1   6   0       19.49       19.27      1.42 o 
   2   6   0     5054.17     5372.63     60.43 o 
   3   6   0       21.02       20.31      1.75 o 
   4   6   0        0.56        1.02      1.28 o 
   6   6   0        0.62        4.37      2.25 o 
   7   6   0      658.48      628.52     16.39 o 
   8   6   0        0.16        0.48      1.47 o 
   9   6   0       53.14       52.41      4.06 o 
  10   6   0      135.23      144.66      5.64 o 
  11   6   0        0.01        2.61      2.04 o 
  12   6   0      178.42      179.11      7.07 o 
 -10   7   0      258.64      275.73      7.95 o 
  -9   7   0       43.66       35.95      3.66 o 
  -8   7   0      110.79      112.02      4.92 o 
  -7   7   0      160.49      166.78      5.44 o 
  -6   7   0       14.13       10.53      1.90 o 
  -5   7   0        9.01       10.33      1.39 o 
  -4   7   0        5.93        6.45      1.60 o 
  -3   7   0      284.19      271.35      5.40 o 
  -2   7   0      998.57     1038.70     18.31 o 
  -1   7   0      315.47      308.68      6.29 o 
   0   7   0      171.75      182.78      3.46 o 
   1   7   0       19.43       15.20      1.46 o 
   2   7   0      400.63      405.43      6.88 o 
   3   7   0      229.24      272.41      7.56 o 
   4   7   0      622.52      638.87     12.93 o 
   5   7   0     1302.00     1281.81     27.48 o 
   6   7   0        9.60        7.97      1.97 o 
   7   7   0      105.22       98.61      9.33 o 
   8   7   0       95.00       92.21      6.56 o 
   9   7   0      289.68      286.69     11.37 o 
  10   7   0       71.62       74.94     10.98 o 
  11   7   0        5.02        3.31      4.68 o 
  12   7   0      165.32      164.15     15.59 o 
  -9   8   0       36.02       30.51      4.49 o 
  -8   8   0       66.51       66.34      4.39 o 
  -7   8   0        9.52        6.36      2.18 o 
  -6   8   0      128.38      115.60      3.59 o 
  -5   8   0        4.30        7.17      1.53 o 
  -4   8   0       70.82       71.62      3.52 o 
  -3   8   0      395.81      390.56      7.91 o 
  -2   8   0       38.03       37.60      3.06 o 
  -1   8   0      205.97      192.92      9.39 o 
   0   8   0      267.95      282.82      6.01 o 
   1   8   0       96.79       94.46      5.01 o 
   2   8   0      733.81      714.40     22.53 o 
   3   8   0      764.65      803.63     14.07 o 
   4   8   0      233.26      215.99     10.55 o 
   5   8   0      181.44      184.93      8.91 o 
   6   8   0       60.57       56.55      4.63 o 
   7   8   0       44.87       36.97      3.99 o 
   8   8   0      149.67      150.89     10.91 o 
   9   8   0       13.74        6.64      5.28 o 
  10   8   0       10.09       12.30      6.39 o 
  11   8   0      132.75      157.74     14.91 o 
  -8   9   0        7.13        5.37      4.50 o 
  -7   9   0        9.52        5.89      3.50 o 
  -6   9   0        5.23        2.33      2.54 o 
  -5   9   0       47.53       43.91      3.39 o 
  -4   9   0      105.65      102.68      7.50 o 
  -3   9   0      102.18       91.83      4.20 o 
  -2   9   0      211.19      218.79      7.00 o 
  -1   9   0     2565.31     2457.90     30.66 o 
   0   9   0        0.81       -1.16      1.68 o 
   1   9   0      263.28      253.73      7.97 o 
   2   9   0        0.30        0.67      3.13 o 
   3   9   0      275.46      260.25      7.53 o 
   4   9   0       14.64       11.48      3.21 o 
   5   9   0       92.97      121.71      6.59 o 
   6   9   0        2.62        0.81      2.67 o 
   7   9   0      215.00      215.94     10.21 o 
   8   9   0       43.75       45.80      4.75 o 
   9   9   0      179.38      178.28      8.05 o 
  10   9   0        4.85        2.72      2.67 o 
  11   9   0       52.76       50.69      5.44 o 
  -8  10   0      132.27      141.30     10.54 o 
  -7  10   0       29.43       22.59      5.31 o 
  -6  10   0       24.08       30.60      3.28 o 
  -5  10   0       79.18       79.58      4.72 o 
  -4  10   0       60.96       77.65      5.05 o 
  -3  10   0       49.04       40.85      3.56 o 
  -2  10   0       77.79       76.29      4.72 o 
  -1  10   0        0.13       -1.83      1.83 o 
   0  10   0       16.60        9.26      3.40 o 
   1  10   0     1011.85      939.36     17.66 o 
   2  10   0      474.18      435.82     10.70 o 
   3  10   0      170.59      142.01      6.32 o 
   4  10   0       24.56       28.14      4.29 o 
   5  10   0       93.06       95.88      6.56 o 
   6  10   0      154.24      142.70      7.36 o 
   7  10   0       19.03       18.28      4.66 o 
   8  10   0       58.36       68.98      7.27 o 
   9  10   0        7.37        5.33      3.67 o 
  10  10   0       82.70       89.75      8.31 o 
  -7  11   0       46.84       40.30      6.68 o 
  -6  11   0      436.35      488.50     11.67 o 
  -5  11   0      311.35      325.06     10.26 o 
  -4  11   0        2.73        1.01      3.48 o 
  -3  11   0        4.69        4.42      2.69 o 
  -2  11   0      214.03      243.42      8.84 o 
  -1  11   0      142.20      146.07     10.25 o 
   0  11   0       20.72       18.47      4.15 o 
   1  11   0        7.32        6.48      3.37 o 
   2  11   0       55.05       67.50      6.01 o 
   3  11   0      142.00      110.44      8.83 o 
   4  11   0      273.19      277.66     10.93 o 
   5  11   0      163.10      170.79      8.52 o 
   6  11   0       82.12       95.69     16.95 o 
   7  11   0        0.37        3.25      3.12 o 
   8  11   0        5.50       13.70      3.87 o 
   9  11   0       18.68       19.15      5.18 o 
  10  11   0        5.03        4.37      4.19 o 
  -5  12   0        7.79        1.72      5.80 o 
  -4  12   0        9.15        8.38      6.53 o 
  -3  12   0       48.06       54.17      4.78 o 
  -2  12   0       77.05       96.79     13.62 o 
  -1  12   0       15.41       18.94     10.10 o 
   0  12   0       34.23       29.68      7.17 o 
   1  12   0       15.89       10.65      5.97 o 
   2  12   0      469.80      495.36     12.97 o 
   3  12   0        1.86        7.56      4.07 o 
   4  12   0       30.91       31.17      5.97 o 
   5  12   0       64.25       81.49      7.27 o 
   6  12   0       24.09       28.06      7.24 o 
   7  12   0       61.71       69.52      6.89 o 
   8  12   0        0.14        1.97      4.75 o 
   9  12   0       39.74       40.91      5.70 o 
  -4  13   0       33.76       49.70     10.12 o 
  -3  13   0       23.22       11.20      7.91 o 
  -2  13   0        6.17       -4.46      5.10 o 
  -1  13   0       54.97       50.11     11.75 o 
   0  13   0       79.58       73.01      9.71 o 
   1  13   0       20.51       18.23      7.43 o 
   2  13   0       52.34       55.08      5.87 o 
   3  13   0        5.59        6.46      7.93 o 
   4  13   0       59.04       56.87      7.02 o 
   5  13   0      343.39      340.25     13.50 o 
   6  13   0      106.63      113.98      8.95 o 
   7  13   0       60.61       66.25     14.90 o 
  -2  14   0       43.03       47.13      9.37 o 
  -1  14   0      327.50      295.63     15.39 o 
   0  14   0       16.50       10.91      8.13 o 
   1  14   0        0.91       10.12      8.16 o 
   2  14   0        3.90       -0.56      7.50 o 
   3  14   0      288.93      295.06     11.12 o 
   4  14   0      251.48      255.67     13.90 o 
   5  14   0        0.19        0.88      6.40 o 
   6  14   0       81.36       95.85     18.68 o 
  -5 -14   1        0.01       -0.37      6.90 o 
  -4 -14   1        2.46        5.11      4.99 o 
  -3 -14   1        3.30        1.26      4.02 o 
  -2 -14   1       23.80       31.54      8.73 o 
  -1 -14   1        0.98       -2.56      7.79 o 
   0 -14   1       19.27       15.13     11.30 o 
   1 -14   1        6.65       -5.48     33.41 o 
  -7 -13   1       13.13       11.75      4.21 o 
  -6 -13   1        0.33        2.65      5.40 o 
  -5 -13   1        0.02        9.54      4.30 o 
  -4 -13   1      297.16      329.20     13.44 o 
  -3 -13   1      136.22      130.02     11.06 o 
  -2 -13   1       11.44       19.07      5.04 o 
  -1 -13   1        0.88       -5.61      7.19 o 
   0 -13   1      332.42      330.32     17.19 o 
   1 -13   1      150.91      157.79     12.24 o 
   2 -13   1        0.71       -6.57      6.57 o 
   3 -13   1      191.55      200.18     16.46 o 
  -8 -12   1        0.24        9.04      5.16 o 
  -7 -12   1      209.94      194.85      9.88 o 
  -6 -12   1       40.77       45.84      5.94 o 
  -5 -12   1        0.02       -0.60      5.10 o 
  -4 -12   1       40.04       37.73      5.77 o 
  -3 -12   1       24.74       30.57      5.41 o 
  -2 -12   1        0.06       -0.92      3.25 o 
  -1 -12   1       21.10       18.51      4.86 o 
   0 -12   1       96.50       87.26     11.40 o 
   1 -12   1        2.32       -4.75      6.59 o 
   2 -12   1        0.12       -2.75      4.89 o 
   3 -12   1      252.84      260.40     13.02 o 
   4 -12   1       22.41       18.67      4.06 o 
   5 -12   1       43.48       38.56      4.36 o 
  -9 -11   1       42.08       30.34      4.93 o 
  -8 -11   1      288.00      301.42     23.57 o 
  -7 -11   1      161.42      160.54      8.47 o 
  -6 -11   1       30.11       28.09      8.29 o 
  -5 -11   1       24.34       24.86      4.65 o 
  -4 -11   1       36.71       33.96      5.06 o 
  -3 -11   1      109.36      117.91      7.74 o 
  -2 -11   1      209.33      200.90      8.10 o 
  -1 -11   1      267.75      276.98      9.52 o 
   0 -11   1       21.74       23.21      4.36 o 
   1 -11   1       65.01       50.40      7.74 o 
   2 -11   1        0.05       -0.13      2.29 o 
   3 -11   1        1.85        1.47      3.52 o 
   4 -11   1        0.03       -2.37      6.13 o 
   5 -11   1      168.41      171.87      6.91 o 
   6 -11   1       72.08       67.91      6.60 o 
 -10 -10   1       11.38       18.22      4.90 o 
  -9 -10   1       78.60       85.84      8.30 o 
  -8 -10   1       92.68       87.38      8.10 o 
  -7 -10   1      159.09      177.47     21.61 o 
  -6 -10   1       93.67       83.02      7.44 o 
  -5 -10   1        0.05        0.71      2.76 o 
  -4 -10   1      109.47      110.58      6.90 o 
  -3 -10   1      495.85      469.06     14.06 o 
  -2 -10   1       59.47       72.18      5.31 o 
  -1 -10   1      152.42      159.27      7.80 o 
   0 -10   1       76.78       77.75      5.71 o 
   1 -10   1      189.16      184.49      5.35 o 
   2 -10   1       75.58       76.85      4.77 o 
   3 -10   1      465.77      457.89      9.46 o 
   4 -10   1        1.22       -3.49      4.06 o 
   5 -10   1        7.04        2.70      3.39 o 
   6 -10   1       51.40       52.85      4.14 o 
   7 -10   1        2.47       -3.22      3.22 o 
 -11  -9   1        0.01       -3.18      4.41 o 
 -10  -9   1       54.67       50.37      5.36 o 
  -9  -9   1       88.51      101.16      7.38 o 
  -8  -9   1       80.17       75.80      6.95 o 
  -7  -9   1       19.42       18.79      4.24 o 
  -6  -9   1       12.47        9.89      3.03 o 
  -5  -9   1      264.13      249.75     10.78 o 
  -4  -9   1        8.15       10.59      3.14 o 
  -3  -9   1        0.02        3.58      2.84 o 
  -2  -9   1      251.24      234.66      7.58 o 
  -1  -9   1        4.69        2.41      4.68 o 
   0  -9   1       52.80       58.80      4.86 o 
   1  -9   1      151.87      149.68      4.79 o 
   2  -9   1      126.92      108.79      5.14 o 
   3  -9   1       67.62       67.09      3.91 o 
   4  -9   1        8.63       10.35      2.85 o 
   5  -9   1       34.37       35.62      2.99 o 
   6  -9   1      168.77      184.20      6.05 o 
   7  -9   1      182.75      169.58      8.71 o 
   8  -9   1      201.15      211.29      9.87 o 
 -11  -8   1        6.58       14.87      5.69 o 
 -10  -8   1      164.35      179.52      7.83 o 
  -9  -8   1       86.59       85.17      6.25 o 
  -8  -8   1        3.06        3.33      2.37 o 
  -7  -8   1      345.30      346.39     10.50 o 
  -6  -8   1       18.41       13.40      3.43 o 
  -5  -8   1      123.71      104.78      5.73 o 
  -4  -8   1        5.63        1.44      5.14 o 
  -3  -8   1       72.27       69.08      5.43 o 
  -2  -8   1        1.40        4.68      2.60 o 
  -1  -8   1      102.22      106.94      5.43 o 
   0  -8   1       11.63        9.44      2.70 o 
   1  -8   1     1220.73     1204.94     16.82 o 
   2  -8   1       35.41       30.81      2.82 o 
   3  -8   1       36.74       37.01      3.14 o 
   4  -8   1       74.21       67.56      4.32 o 
   5  -8   1      279.22      255.64      5.91 o 
   6  -8   1       19.79       26.12      2.94 o 
   7  -8   1       31.56       24.94      4.33 o 
   8  -8   1      106.01       98.15     13.24 o 
   9  -8   1       34.23       30.74      5.05 o 
 -12  -7   1        9.27        5.67      6.15 o 
 -11  -7   1        2.43       -0.04      4.72 o 
 -10  -7   1      254.13      263.64     18.41 o 
  -9  -7   1        0.03        4.31      4.50 o 
  -8  -7   1      134.52      113.44     11.14 o 
  -7  -7   1     1004.91      944.73     19.90 o 
  -6  -7   1      435.62      407.05     10.80 o 
  -5  -7   1       55.80       66.36      5.44 o 
  -4  -7   1      357.60      297.54     28.46 o 
  -3  -7   1      832.83      847.76     18.10 o 
  -2  -7   1     1231.11     1204.51     18.79 o 
  -1  -7   1      950.40      964.85     20.57 o 
   0  -7   1      420.98      439.22      8.46 o 
   1  -7   1      511.77      512.51      8.81 o 
   2  -7   1        0.29        2.21      1.48 o 
   3  -7   1      383.13      360.12      5.93 o 
   4  -7   1        3.28        7.19      1.80 o 
   5  -7   1      257.78      265.61      4.97 o 
   6  -7   1        1.22        2.06      1.62 o 
   7  -7   1       12.61       14.05      2.33 o 
   8  -7   1       24.44       23.89      2.59 o 
   9  -7   1        3.58        3.01      3.08 o 
  10  -7   1        0.09        1.49      2.59 o 
 -12  -6   1      172.78      189.21      8.27 o 
 -11  -6   1       12.55       10.33      3.49 o 
 -10  -6   1      104.07       97.87      4.87 o 
  -9  -6   1      151.90      147.16      5.30 o 
  -8  -6   1        2.78        4.45      2.45 o 
  -7  -6   1      752.84      696.39     17.59 o 
  -6  -6   1       65.24       74.16      5.09 o 
  -5  -6   1      205.68      170.05     12.49 o 
  -4  -6   1      197.91      205.46      5.65 o 
  -3  -6   1      260.42      244.45      4.59 o 
  -2  -6   1        0.25        0.47      1.54 o 
  -1  -6   1       53.82       72.76      2.99 o 
   0  -6   1       38.72       41.95      1.59 o 
   1  -6   1     1103.83     1127.98     11.94 o 
   2  -6   1      117.24      100.37      4.71 o 
   3  -6   1       30.45       21.37      1.84 o 
   4  -6   1      181.65      184.50      6.06 o 
   5  -6   1     1739.49     1686.82     17.21 o 
   6  -6   1      137.92      115.20      4.91 o 
   7  -6   1       12.61        8.79      2.03 o 
   8  -6   1        5.86        2.78      1.89 o 
   9  -6   1        2.77        2.41      1.86 o 
  10  -6   1      149.19      162.78      6.02 o 
 -12  -5   1       33.77       38.64      6.29 o 
 -11  -5   1       13.33       15.50      2.96 o 
 -10  -5   1      153.85      161.11      5.74 o 
  -9  -5   1        0.47       -0.16      1.46 o 
  -8  -5   1        1.31        0.27      1.30 o 
  -7  -5   1      247.39      251.57      4.76 o 
  -6  -5   1      524.76      528.40      7.85 o 
  -5  -5   1       25.46       19.28      1.77 o 
  -4  -5   1        0.03       -0.50      0.62 o 
  -3  -5   1      135.27      135.89      6.92 o 
  -2  -5   1      238.73      208.97      3.90 o 
  -1  -5   1       75.71       72.67      3.32 o 
   0  -5   1       92.92      111.76      2.33 o 
   1  -5   1      217.26      192.94      3.27 o 
   2  -5   1      213.15      179.52      8.17 o 
   3  -5   1       94.78      104.36      3.06 o 
   4  -5   1      186.45      185.09      3.63 o 
   5  -5   1      742.39      692.32      8.13 o 
   6  -5   1      167.17      165.53      3.49 o 
   7  -5   1      254.68      241.92      8.40 o 
   8  -5   1      491.60      470.21      9.44 o 
   9  -5   1      114.40      127.59      4.56 o 
  10  -5   1       53.47       56.60      4.86 o 
  11  -5   1        5.70        1.88      2.54 o 
 -12  -4   1       37.16       32.64      4.58 o 
 -11  -4   1        9.97        7.44      2.22 o 
 -10  -4   1      261.07      249.13      7.19 o 
  -9  -4   1       33.04       28.05      2.66 o 
  -8  -4   1      232.08      220.73      5.85 o 
  -7  -4   1      241.38      261.64      4.71 o 
  -6  -4   1      567.39      616.11      7.38 o 
  -5  -4   1      278.59      242.61      8.62 o 
  -4  -4   1       41.54       58.07      1.78 o 
  -3  -4   1      603.74      642.96     10.11 o 
  -2  -4   1     1673.35     1795.92     34.81 o 
  -1  -4   1       74.72      129.05      9.36 o 
   0  -4   1        0.65        0.21      1.28 o 
   1  -4   1      236.58      283.58      3.90 o 
   2  -4   1       69.99       74.44      2.00 o 
   3  -4   1       40.16       26.21      1.46 o 
   4  -4   1       84.52       91.48      2.42 o 
   5  -4   1       37.30       39.32      1.95 o 
   6  -4   1       51.35       43.75      2.77 o 
   7  -4   1      178.38      168.02      4.85 o 
   8  -4   1       88.24       74.58      3.92 o 
   9  -4   1      259.47      267.82      7.44 o 
  10  -4   1       31.87       29.24      3.73 o 
  11  -4   1       51.37       49.28      4.78 o 
 -12  -3   1        7.83        6.74      2.41 o 
 -11  -3   1        0.37        1.09      1.78 o 
 -10  -3   1        6.22        4.12      1.84 o 
  -9  -3   1        8.26        8.86      2.34 o 
  -8  -3   1      206.22      203.61      5.02 o 
  -7  -3   1       18.65       15.47      1.74 o 
  -6  -3   1        0.19       -0.27      0.50 o 
  -5  -3   1      277.56      284.87      8.60 o 
  -4  -3   1      379.52      412.72      4.86 o 
  -3  -3   1       13.78       17.49      0.77 o 
  -2  -3   1     1198.03     1290.53     16.41 o 
   0  -3   1     1349.45     1374.88     15.40 o 
   2  -3   1     1315.65     1270.40     13.78 o 
   3  -3   1        4.32        5.42      1.65 o 
   4  -3   1      345.55      366.00      4.63 o 
   5  -3   1       69.44       65.19      1.56 o 
   6  -3   1       27.37       26.52      3.18 o 
   7  -3   1        0.48        0.37      1.25 o 
   8  -3   1      581.29      603.17     12.78 o 
   9  -3   1       37.21       34.43      3.17 o 
  10  -3   1       93.26      104.59      5.83 o 
  11  -3   1      130.53      140.15      6.60 o 
  12  -3   1        0.02       -0.19      2.34 o 
 -12  -2   1        0.94        4.77      2.25 o 
 -11  -2   1       51.53       44.79      3.84 o 
 -10  -2   1        2.14        2.29      1.69 o 
  -9  -2   1     1256.63     1242.33     18.20 o 
  -8  -2   1      122.85      134.07      5.50 o 
  -7  -2   1       17.19       19.82      5.01 o 
  -6  -2   1      750.53      774.34     10.13 o 
  -5  -2   1     3600.58     3746.19     41.51 o 
  -4  -2   1       33.84       41.97      1.62 o 
  -3  -2   1     1283.73     1424.81     22.45 o 
  -2  -2   1     1781.99     1850.03     20.48 o 
  -1  -2   1      587.55      566.87      6.52 o 
   0  -2   1        3.72       -0.99      0.99 o 
   1  -2   1      586.51      616.20      9.46 o 
   2  -2   1      193.19      216.59      3.77 o 
   3  -2   1      483.39      536.31      7.33 o 
   4  -2   1      122.36      151.55      2.30 o 
   5  -2   1      413.36      396.46      6.66 o 
   6  -2   1        0.02        0.01      0.95 o 
   7  -2   1      449.05      448.62      9.85 o 
   8  -2   1      393.06      379.30      9.32 o 
   9  -2   1      191.68      172.87      5.63 o 
  10  -2   1        1.65        1.69      2.03 o 
  11  -2   1       95.96       93.97      9.31 o 
  12  -2   1       23.49       23.02      3.69 o 
 -12  -1   1       22.69       24.89      3.64 o 
 -11  -1   1      306.79      296.57     13.55 o 
 -10  -1   1       23.06       22.91      2.52 o 
  -9  -1   1        3.90        1.92      1.54 o 
  -8  -1   1        0.03        0.86      1.25 o 
  -7  -1   1       46.24       33.14      3.14 o 
  -6  -1   1        5.37        5.10      1.31 o 
  -5  -1   1     1051.16     1090.29     13.24 o 
  -4  -1   1       42.75       36.30      1.42 o 
  -3  -1   1     1926.63     2055.92     36.20 o 
  -2  -1   1    14543.45    14810.34    189.71 o 
  -1  -1   1      788.37      758.79     10.28 o 
   0  -1   1     1196.72     1143.55     29.76 o 
   1  -1   1     6130.95     5781.75    199.60 o 
   2  -1   1     5673.46     5863.26     51.33 o 
   4  -1   1       63.50       51.58      1.95 o 
   5  -1   1       37.70       35.07      1.83 o 
   6  -1   1        0.68        1.21      0.94 o 
   7  -1   1       23.53       31.23      2.76 o 
   8  -1   1       28.58       26.90      2.43 o 
   9  -1   1       40.63       34.05      2.95 o 
  10  -1   1      138.35      133.08      7.83 o 
  11  -1   1        3.50        2.76      2.16 o 
  12  -1   1       25.59       25.40      3.75 o 
 -12   0   1       48.15       58.48      4.74 o 
 -11   0   1       29.15       28.64      3.06 o 
 -10   0   1     1028.20     1024.72     16.56 o 
  -9   0   1      189.38      191.13      6.09 o 
  -8   0   1       72.58       72.73      3.64 o 
  -7   0   1       23.12       19.28      2.00 o 
  -6   0   1      114.36      109.11      2.88 o 
  -5   0   1      313.79      317.22      5.03 o 
  -4   0   1        2.94        0.50      0.51 o 
  -3   0   1      171.51      198.03      4.07 o 
  -2   0   1     5319.24     5579.10     92.70 o 
  -1   0   1     3060.77     3132.67     46.87 o 
   0   0   1      351.83      331.44      5.51 o 
   1   0   1      814.71      837.21     19.91 o 
   2   0   1      494.73      531.69      6.48 o 
   3   0   1       75.51       41.57      3.66 o 
   4   0   1      654.52      683.07     12.57 o 
   5   0   1     2367.48     2328.83     59.57 o 
   6   0   1        5.27        3.51      1.61 o 
   7   0   1      672.99      623.64     16.17 o 
   8   0   1      406.17      374.02      7.80 o 
   9   0   1       44.52       49.31      3.67 o 
  10   0   1       81.32       79.67      4.98 o 
  11   0   1       12.48       15.37      2.86 o 
  12   0   1      137.29      146.57      7.68 o 
 -12   1   1       75.35       68.75      5.23 o 
 -11   1   1       59.09       55.75      4.04 o 
 -10   1   1       89.84       89.64      4.85 o 
  -9   1   1       13.48       14.27      2.27 o 
  -8   1   1      410.58      415.11     15.84 o 
  -7   1   1       71.99       76.79      4.09 o 
  -6   1   1       15.71        1.45      2.76 o 
  -5   1   1     1256.53     1259.08     22.38 o 
  -4   1   1     1024.82     1058.45     18.62 o 
  -3   1   1       24.58       21.87      2.00 o 
  -2   1   1     4621.24     4709.42     60.64 o 
  -1   1   1      114.60      125.16      2.84 o 
   0   1   1     3082.36     3104.82     40.09 o 
   1   1   1      789.09      776.81     10.41 o 
   3   1   1     3787.34     3930.74     59.77 o 
   4   1   1      791.00      823.73     11.06 o 
   5   1   1        4.67        1.87      0.82 o 
   6   1   1        5.55        2.36      1.55 o 
   7   1   1        2.61        4.08      1.81 o 
   8   1   1        0.06        0.20      1.19 o 
   9   1   1      347.91      352.25      8.79 o 
  10   1   1       43.87       42.70      3.75 o 
  11   1   1       71.70       73.62      5.08 o 
  12   1   1        1.28        1.75      2.23 o 
 -12   2   1        6.33        6.82      3.05 o 
 -11   2   1       22.65       25.21      3.07 o 
 -10   2   1       29.35       31.37      3.38 o 
  -9   2   1       39.15       37.43      3.40 o 
  -8   2   1      205.40      197.75      6.16 o 
  -7   2   1       60.81       67.63      3.60 o 
  -6   2   1       47.47       33.38      3.54 o 
  -5   2   1      435.98      437.28      8.37 o 
  -4   2   1      408.64      440.03      7.96 o 
  -3   2   1     1348.07     1406.41     19.88 o 
  -2   2   1     8159.46     8565.71     72.80 o 
  -1   2   1     8882.13     9245.00     74.89 o 
   0   2   1     2665.67     2781.06     22.73 o 
   1   2   1      432.38      444.49      7.06 o 
   2   2   1       65.23       57.37      2.59 o 
   3   2   1       40.23       60.23      2.51 o 
   4   2   1      926.62      932.12     11.61 o 
   5   2   1      425.32      418.17     10.04 o 
   6   2   1       15.10       15.43      2.00 o 
   7   2   1      451.49      442.65     12.59 o 
   8   2   1       32.37       37.31      3.16 o 
   9   2   1      413.54      405.05      9.51 o 
  10   2   1      314.81      306.59     11.93 o 
  11   2   1       37.53       33.79      3.80 o 
  12   2   1        4.08        0.88      2.04 o 
 -12   3   1        0.00        5.43      3.10 o 
 -11   3   1       51.95       52.68      4.14 o 
 -10   3   1        6.22        6.29      2.26 o 
  -9   3   1       34.00       42.18      3.69 o 
  -8   3   1      212.69      242.30      8.00 o 
  -7   3   1       23.83       24.61      2.56 o 
  -6   3   1        0.53       -0.49      1.17 o 
  -5   3   1      476.79      496.75      7.41 o 
  -4   3   1       13.74       10.02      0.98 o 
  -3   3   1      620.11      640.82      6.20 o 
  -2   3   1    11545.65    11953.33    109.28 o 
  -1   3   1      249.29      259.88      3.25 o 
   0   3   1     1046.44     1086.65     13.08 o 
   1   3   1       59.40       55.15      1.44 o 
   2   3   1        5.35        7.29      1.49 o 
   3   3   1      210.92      226.56      4.56 o 
   4   3   1      114.65      103.80      3.18 o 
   5   3   1        1.07        1.26      0.73 o 
   6   3   1        1.45        0.07      0.67 o 
   7   3   1       61.16       59.15      3.11 o 
   8   3   1        7.59        6.93      1.70 o 
   9   3   1      242.20      254.68      8.14 o 
  10   3   1      252.69      251.97      7.53 o 
  11   3   1      107.90      107.61      6.33 o 
  12   3   1       55.99       50.16      4.45 o 
  13   3   1       18.87       29.84      7.89 o 
 -11   4   1      165.51      159.99      7.27 o 
 -10   4   1       15.82       15.59      2.85 o 
  -9   4   1       65.56       71.91      4.87 o 
  -8   4   1      186.62      200.45      7.48 o 
  -7   4   1      649.60      596.92     12.18 o 
  -6   4   1       29.05       26.41      2.87 o 
  -5   4   1      138.68      158.84      4.03 o 
  -4   4   1      322.06      382.91      4.47 o 
  -3   4   1     1803.58     1951.89     20.62 o 
  -2   4   1      582.79      651.73      7.69 o 
  -1   4   1       76.54       67.40      2.04 o 
   0   4   1     3704.41     3815.54     37.73 o 
   1   4   1      139.86      126.32      2.27 o 
   2   4   1      495.30      531.36      8.52 o 
   3   4   1      724.28      786.78     12.10 o 
   4   4   1      517.18      506.32      7.24 o 
   5   4   1       61.08       47.71      2.09 o 
   6   4   1      523.79      479.99      8.09 o 
   7   4   1      123.99      131.44      4.40 o 
   8   4   1       24.29       30.35      2.75 o 
   9   4   1       29.30       31.19      2.96 o 
  10   4   1       16.03       14.04      3.59 o 
  11   4   1      223.38      229.95      7.62 o 
  12   4   1       15.35       16.17      3.09 o 
 -11   5   1        2.38        2.32      2.60 o 
 -10   5   1       63.61       66.29      6.17 o 
  -9   5   1      592.76      607.23     13.72 o 
  -8   5   1      121.69      134.71      6.81 o 
  -7   5   1       22.32       17.33      2.11 o 
  -6   5   1      475.26      413.85     11.97 o 
  -5   5   1      279.45      258.68      9.38 o 
  -4   5   1      391.48      421.94      5.23 o 
  -3   5   1      379.87      354.68      7.54 o 
  -2   5   1       93.81       93.51      2.17 o 
  -1   5   1     2047.67     2313.76     20.06 o 
   0   5   1     2432.64     2682.86     27.61 o 
   1   5   1     1107.94     1219.31     13.39 o 
   2   5   1       10.96        3.64      0.87 o 
   3   5   1        7.17       17.16      1.17 o 
   4   5   1      126.76      114.73      3.58 o 
   5   5   1        6.72        6.29      2.12 o 
   6   5   1     1777.52     1057.23     25.24 o 
   7   5   1      790.99      764.18     13.53 o 
   8   5   1       37.34       35.50      2.97 o 
   9   5   1       27.17       30.07      2.94 o 
  10   5   1      563.09      565.90     12.34 o 
  11   5   1      202.05      194.95      7.76 o 
  12   5   1      125.22      147.36      6.94 o 
 -10   6   1        0.68        0.44      2.78 o 
  -9   6   1        2.41        1.73      3.21 o 
  -8   6   1       99.21      103.45      4.48 o 
  -7   6   1       14.55       15.64      2.16 o 
  -6   6   1        1.21        2.77      2.28 o 
  -5   6   1       99.12      115.24      3.99 o 
  -4   6   1       94.38       96.52      2.93 o 
  -3   6   1      138.25      129.14      4.62 o 
  -2   6   1      403.06      419.96      5.37 o 
  -1   6   1       63.20       47.79      2.12 o 
   0   6   1     1426.09     1469.72     13.49 o 
   1   6   1      286.12      357.26      4.72 o 
   2   6   1     2091.21     2253.42     26.74 o 
   3   6   1      716.10      735.84      8.84 o 
   4   6   1       51.23       41.94      2.26 o 
   5   6   1        0.39        0.98      1.55 o 
   6   6   1        0.78        0.64      3.92 o 
   7   6   1      942.94      871.99     15.24 o 
   8   6   1       73.53       68.29      3.83 o 
   9   6   1      121.16      118.75     10.18 o 
  10   6   1      205.59      201.21      6.83 o 
  11   6   1       37.06       33.81      3.67 o 
  12   6   1       69.82       80.13      6.64 o 
 -10   7   1       34.10       30.81      5.14 o 
  -9   7   1        4.77        3.29      2.39 o 
  -8   7   1        0.01       -1.42      2.76 o 
  -7   7   1        0.31        0.28      1.56 o 
  -6   7   1       16.30       10.41      1.93 o 
  -5   7   1      226.94      220.00      4.53 o 
  -4   7   1       33.58       41.70      2.44 o 
  -3   7   1      520.55      516.93      7.81 o 
  -2   7   1        0.06        1.08      0.81 o 
  -1   7   1       45.90       54.58      2.39 o 
   0   7   1       48.79       53.86      1.97 o 
   1   7   1        1.78        0.35      0.86 o 
   2   7   1      567.29      575.37      8.91 o 
   3   7   1        8.88       11.58      1.92 o 
   4   7   1       72.98       92.39      6.31 o 
   5   7   1      308.09      310.10     11.18 o 
   6   7   1      157.87      156.42      7.25 o 
   7   7   1      394.86      368.09     11.90 o 
   8   7   1       47.89       55.61      5.42 o 
   9   7   1        0.63        0.58      2.49 o 
  10   7   1      156.45      141.40      8.47 o 
  11   7   1       28.22       31.03      4.69 o 
  12   7   1      124.79      127.88      6.36 o 
  -9   8   1        7.25        9.78      2.91 o 
  -8   8   1      364.76      390.00     10.11 o 
  -7   8   1       15.42       12.07      2.33 o 
  -6   8   1      264.82      233.44      6.27 o 
  -5   8   1        0.53       -0.02      1.34 o 
  -4   8   1      330.66      314.68      5.93 o 
  -3   8   1      596.52      566.60      8.63 o 
  -2   8   1      237.83      232.87      5.02 o 
  -1   8   1      185.01      179.09      3.91 o 
   0   8   1       11.24        6.99      1.38 o 
   1   8   1      704.54      757.99     11.00 o 
   2   8   1      363.91      372.48      8.66 o 
   3   8   1       77.62       73.28      4.10 o 
   4   8   1      441.12      429.34     14.58 o 
   5   8   1       10.91        7.82      2.55 o 
   6   8   1        0.54        0.91      1.96 o 
   7   8   1       99.37      102.38      5.49 o 
   8   8   1       91.17       89.32     11.12 o 
   9   8   1      319.95      342.11     20.23 o 
  10   8   1       43.39       38.37      8.39 o 
  11   8   1        2.84       -0.89      4.80 o 
  12   8   1       82.98       69.38     11.85 o 
  -9   9   1        0.39        1.36      4.15 o 
  -8   9   1       11.80       11.70      4.93 o 
  -7   9   1       18.40       16.75      4.87 o 
  -6   9   1       70.63       60.42      5.59 o 
  -5   9   1       18.41       19.71      2.89 o 
  -4   9   1       35.25       38.55      3.49 o 
  -3   9   1      313.18      302.41      8.07 o 
  -2   9   1       14.79        9.23      2.49 o 
  -1   9   1      522.36      453.25      8.66 o 
   0   9   1       53.71       75.31      3.51 o 
   1   9   1       55.25       66.63      6.13 o 
   2   9   1      247.39      231.15      7.45 o 
   3   9   1        1.60       -2.12      2.21 o 
   4   9   1      822.98      748.75     17.70 o 
   5   9   1        9.96       12.21      3.69 o 
   6   9   1      343.79      320.80     12.65 o 
   7   9   1        0.03        1.02      2.22 o 
   8   9   1      121.40      109.36     11.40 o 
   9   9   1       27.11       24.03      3.75 o 
  10   9   1        0.11       -0.13      2.26 o 
  11   9   1        6.87       10.72      3.29 o 
  -8  10   1        0.19        0.78      3.94 o 
  -7  10   1       25.06       26.54      5.44 o 
  -6  10   1      203.92      186.13     10.69 o 
  -5  10   1       20.72       17.37      2.92 o 
  -4  10   1        0.19       -2.05      2.05 o 
  -3  10   1       64.11       58.87      3.86 o 
  -2  10   1       26.75       32.51      3.64 o 
  -1  10   1      161.70      163.69      7.63 o 
   0  10   1      401.63      364.44      7.42 o 
   1  10   1       14.24       18.63      4.41 o 
   2  10   1      437.24      434.94     10.60 o 
   3  10   1       70.83       65.58      4.77 o 
   4  10   1        6.37        7.90      3.10 o 
   5  10   1       21.22       32.18      4.33 o 
   6  10   1       23.23       24.98      5.19 o 
   7  10   1      105.93      114.92      8.38 o 
   8  10   1       21.16       23.73      4.03 o 
   9  10   1        8.56        1.84      2.85 o 
  10  10   1        3.29        3.71      3.24 o 
  11  10   1       36.52       37.59     10.98 o 
  -7  11   1       64.26       67.16      8.07 o 
  -6  11   1       56.00       60.25      7.38 o 
  -5  11   1        0.83       -1.98      2.59 o 
  -4  11   1        0.82        3.13      2.93 o 
  -3  11   1       30.80       31.00      4.09 o 
  -2  11   1      151.90      146.58      6.98 o 
  -1  11   1       79.05       71.61      4.48 o 
   0  11   1      101.30       94.64      6.31 o 
   1  11   1      503.39      523.77     12.64 o 
   2  11   1       33.83       42.39      6.01 o 
   3  11   1       46.98       49.01      4.70 o 
   4  11   1        0.77        0.53      2.96 o 
   5  11   1      130.54      117.14      7.60 o 
   6  11   1        1.65        4.40      2.96 o 
   7  11   1        0.01       -0.88      2.63 o 
   8  11   1       40.80       58.65      7.61 o 
   9  11   1      353.81      349.46     15.26 o 
  10  11   1        4.40       -0.19      3.55 o 
  -6  12   1       68.51       59.17      7.51 o 
  -5  12   1        0.08       -0.75      3.45 o 
  -4  12   1       64.15       85.80     12.15 o 
  -3  12   1      297.12      310.58      9.14 o 
  -2  12   1        1.17        0.47      2.55 o 
  -1  12   1        5.68        0.75      6.16 o 
   0  12   1      141.57      148.50     10.70 o 
   1  12   1      318.90      307.35     10.03 o 
   2  12   1       91.01       90.68      6.69 o 
   3  12   1       50.51       45.74      6.89 o 
   4  12   1       67.68       91.58      7.58 o 
   5  12   1        8.77       12.92      5.96 o 
   6  12   1        7.85       14.02      3.98 o 
   7  12   1       18.70       18.42      4.36 o 
   8  12   1       22.99       22.11      8.14 o 
   9  12   1       88.49      106.56     14.91 o 
  -4  13   1        0.69       -0.64      3.79 o 
  -3  13   1       14.66        9.49      3.47 o 
  -2  13   1       47.57       35.08      6.01 o 
  -1  13   1       98.41      104.02     10.21 o 
   0  13   1       29.48       25.13      8.92 o 
   1  13   1      133.01      148.71     11.34 o 
   2  13   1       58.47       64.41      6.54 o 
   3  13   1        0.20        0.71      6.72 o 
   4  13   1       35.73       53.02      6.76 o 
   5  13   1       94.53      102.44      8.48 o 
   6  13   1        4.82        7.66      4.48 o 
   7  13   1       55.64       59.20      6.68 o 
   8  13   1        4.35        2.46      4.69 o 
  -2  14   1       27.81       30.17      6.67 o 
  -1  14   1       66.13       63.99      9.54 o 
   0  14   1       53.09       53.02      9.24 o 
   1  14   1       84.54       76.50     10.19 o 
   2  14   1        1.40        2.52      6.98 o 
   3  14   1        0.26        6.52      4.20 o 
   4  14   1       12.55       10.54      6.02 o 
   5  14   1      213.13      251.75     12.01 o 
   6  14   1       82.93       84.03      9.99 o 
   1  15   1      333.42      354.08     17.20 o 
   2  15   1        7.00        7.71      7.89 o 
   3  15   1       79.33       66.40      9.99 o 
  -3 -14   2        2.61        7.42      4.77 o 
  -2 -14   2       20.39       30.24      8.96 o 
  -1 -14   2       22.38       38.70     12.89 o 
  -6 -13   2        7.39       10.85     10.64 o 
  -5 -13   2       49.51       43.55      6.40 o 
  -4 -13   2        6.72        2.63      4.16 o 
  -3 -13   2        3.12       12.96      6.24 o 
  -2 -13   2        8.82        2.92      4.01 o 
  -1 -13   2       64.96       61.63      8.73 o 
   0 -13   2        9.03       10.26      8.14 o 
   1 -13   2       91.43      111.73     27.50 o 
   2 -13   2       26.48       20.39      9.12 o 
   3 -13   2       47.08       37.12     18.81 o 
  -8 -12   2      185.20      198.73      9.88 o 
  -7 -12   2        0.62        4.09      3.63 o 
  -6 -12   2       36.66       43.23     10.23 o 
  -5 -12   2       47.62       51.46      6.34 o 
  -4 -12   2       21.34       32.96      8.16 o 
  -3 -12   2        3.10        3.08      5.25 o 
  -2 -12   2       88.03       85.67      7.59 o 
  -1 -12   2       12.93       16.19      4.40 o 
   0 -12   2       79.68       65.75      9.23 o 
   1 -12   2      100.71      103.27     14.91 o 
   2 -12   2       43.47       45.14      6.37 o 
   3 -12   2        3.90       -5.72     11.40 o 
   4 -12   2       84.37       70.32      7.99 o 
   5 -12   2        5.43        3.88      6.59 o 
  -9 -11   2       50.00       44.79      5.85 o 
  -8 -11   2       92.09       91.37      7.68 o 
  -7 -11   2       33.06       39.08      5.33 o 
  -6 -11   2       53.66       54.36      5.96 o 
  -5 -11   2      299.01      268.43     11.10 o 
  -4 -11   2       27.33       31.05      5.01 o 
  -3 -11   2       51.92       52.76      9.80 o 
  -2 -11   2        1.93        2.73      3.10 o 
  -1 -11   2       81.64       80.62      6.21 o 
   0 -11   2        9.49        8.14      3.94 o 
   1 -11   2      163.57      184.74     11.82 o 
   2 -11   2       38.81       47.33      7.70 o 
   3 -11   2       35.46       34.30      8.11 o 
   4 -11   2      151.28      151.85      7.99 o 
   5 -11   2       54.39       57.76      4.04 o 
   6 -11   2       14.68       14.47      3.89 o 
 -10 -10   2        1.32        0.93      3.64 o 
  -9 -10   2      108.42      108.23      7.26 o 
  -8 -10   2      179.71      183.62      8.69 o 
  -7 -10   2      499.36      469.86     18.15 o 
  -6 -10   2       72.55       83.01      6.51 o 
  -5 -10   2       78.23       84.83     13.31 o 
  -4 -10   2       11.64        7.98      3.49 o 
  -3 -10   2      778.07      738.13     19.10 o 
  -2 -10   2       27.97       25.41      3.87 o 
  -1 -10   2       70.09       75.80      7.02 o 
   0 -10   2       51.81       55.05      5.26 o 
   1 -10   2       51.35       55.02      5.36 o 
   2 -10   2       46.42       49.42      4.00 o 
   3 -10   2       24.53       29.16      4.07 o 
   4 -10   2      102.55      105.90     13.61 o 
   5 -10   2        9.14        5.31      2.53 o 
   6 -10   2        0.78       -0.87      2.57 o 
   7 -10   2        1.54       -2.97      3.97 o 
 -10  -9   2        8.95        8.48      3.82 o 
  -9  -9   2        1.69        5.74      3.42 o 
  -8  -9   2      226.02      225.80     10.73 o 
  -7  -9   2       12.87        9.96      2.99 o 
  -6  -9   2        0.50        1.54      2.52 o 
  -5  -9   2       34.72       36.50     10.46 o 
  -4  -9   2       22.65       30.77      4.30 o 
  -3  -9   2      265.94      258.41      9.85 o 
  -2  -9   2      175.88      155.50      7.26 o 
  -1  -9   2      110.97      112.49      5.77 o 
   0  -9   2      122.95      116.35      7.09 o 
   1  -9   2       63.61       62.29      6.03 o 
   2  -9   2      157.75      148.05      6.67 o 
   3  -9   2      660.38      658.45     11.62 o 
   4  -9   2       33.82       39.43      4.59 o 
   5  -9   2      110.56      104.21      4.49 o 
   6  -9   2       11.98       12.34      4.26 o 
   7  -9   2       16.29       11.33      4.13 o 
   8  -9   2        3.17        1.58      4.81 o 
 -11  -8   2        7.37        1.75      2.91 o 
 -10  -8   2      166.82      173.82      7.66 o 
  -9  -8   2      133.08      127.51      6.56 o 
  -8  -8   2       72.87       68.02      6.00 o 
  -7  -8   2        2.96       -2.15      2.15 o 
  -6  -8   2        1.58       -1.31      2.19 o 
  -5  -8   2       17.67       16.13      3.08 o 
  -4  -8   2      111.76      107.14      5.98 o 
  -3  -8   2        6.04        5.14      2.79 o 
  -2  -8   2      937.71      913.50     16.20 o 
  -1  -8   2      155.35      148.22      6.24 o 
   0  -8   2       96.26       97.57      5.60 o 
   1  -8   2      465.06      431.54      8.09 o 
   2  -8   2      277.44      289.86      9.22 o 
   3  -8   2      268.31      233.01      7.48 o 
   4  -8   2       35.50       44.57      4.41 o 
   5  -8   2      129.13      136.60      4.73 o 
   6  -8   2       94.51       94.51      4.57 o 
   7  -8   2       12.02       12.96      3.83 o 
   8  -8   2      454.43      470.49     14.85 o 
   9  -8   2       30.50       33.30      5.34 o 
 -11  -7   2       31.74       28.15      8.25 o 
 -10  -7   2      376.95      395.64     22.86 o 
  -9  -7   2       24.26       13.76      6.45 o 
  -8  -7   2        0.22        3.65      2.71 o 
  -7  -7   2       22.89       20.27      2.96 o 
  -6  -7   2      409.87      352.36     11.73 o 
  -5  -7   2      342.89      406.00     13.19 o 
  -4  -7   2        8.99        6.27      3.24 o 
  -3  -7   2       80.33       33.12      7.08 o 
  -2  -7   2      143.72      145.60      5.44 o 
  -1  -7   2        0.98       -0.16      2.91 o 
   0  -7   2      377.29      418.42      9.71 o 
   1  -7   2      226.10      217.37      5.49 o 
   2  -7   2      348.94      304.20      6.74 o 
   3  -7   2     2348.22     2214.42     28.05 o 
   4  -7   2        1.13        3.15      2.69 o 
   5  -7   2        8.51        7.08      1.90 o 
   6  -7   2       86.45       80.18      3.78 o 
   7  -7   2       28.88       27.15      4.75 o 
   8  -7   2        3.39        5.29      3.60 o 
   9  -7   2        7.77        8.32      7.53 o 
  10  -7   2       13.75       10.77      5.07 o 
 -12  -6   2        0.74        0.47      2.64 o 
 -11  -6   2       78.63       82.64      5.53 o 
 -10  -6   2      259.45      253.74     17.47 o 
  -9  -6   2        8.03       10.78      5.08 o 
  -8  -6   2       16.10       18.00      3.50 o 
  -7  -6   2      322.71      346.70      8.28 o 
  -6  -6   2      322.99      300.38      9.00 o 
  -5  -6   2      238.08      228.60      7.53 o 
  -4  -6   2       25.83       11.40      8.72 o 
  -2  -6   2     1004.78     1051.81     18.47 o 
  -1  -6   2      255.56      276.27      6.89 o 
   0  -6   2      174.39      158.54      7.88 o 
   1  -6   2      384.07      365.04      5.69 o 
   2  -6   2      153.48      142.50      3.25 o 
   3  -6   2       61.57       54.91      3.46 o 
   4  -6   2      580.69      551.65      8.36 o 
   5  -6   2      738.34      721.05      8.96 o 
   6  -6   2       53.39       47.24      2.40 o 
   7  -6   2       16.32       20.26      2.69 o 
   8  -6   2       54.96       55.27      6.45 o 
   9  -6   2        3.27        4.07      2.15 o 
  10  -6   2        3.03        4.50      2.23 o 
 -12  -5   2       67.49       76.29      5.42 o 
 -11  -5   2        3.04        1.47      3.17 o 
 -10  -5   2      374.95      374.33      8.99 o 
  -9  -5   2        9.64        9.59      2.98 o 
  -8  -5   2      253.46      245.23      6.26 o 
  -7  -5   2       86.84       86.22      2.40 o 
  -6  -5   2      116.09      116.08      3.49 o 
  -5  -5   2     1088.40     1103.97     12.12 o 
  -4  -5   2        9.81       16.89      1.18 o 
  -3  -5   2      135.06      171.34      3.54 o 
  -2  -5   2       20.96       12.36      1.70 o 
  -1  -5   2       29.30       42.33      3.25 o 
   0  -5   2      115.90      101.66      3.05 o 
   1  -5   2       58.00       56.11      2.09 o 
   2  -5   2      477.43      557.20      6.95 o 
   3  -5   2      211.79      205.51     16.06 o 
   4  -5   2       91.22       73.81      2.74 o 
   5  -5   2      346.43      351.43      5.51 o 
   6  -5   2       19.70       22.59      2.40 o 
   7  -5   2       67.91       60.75      3.25 o 
   8  -5   2      145.87      147.52      5.12 o 
   9  -5   2      260.83      246.39      6.91 o 
  10  -5   2        0.08        0.54      2.00 o 
  11  -5   2        1.06        1.29      3.10 o 
 -12  -4   2        3.18        3.94      2.28 o 
 -11  -4   2        3.41        6.48      2.14 o 
 -10  -4   2       86.19       78.42      4.10 o 
  -9  -4   2      405.92      395.22      8.70 o 
  -8  -4   2       67.38       74.69      4.33 o 
  -7  -4   2      123.14      133.25      3.57 o 
  -6  -4   2      333.51      343.83      4.25 o 
  -5  -4   2       25.52       26.43      1.10 o 
  -4  -4   2      433.01      494.19      8.29 o 
  -3  -4   2     1141.58     1174.60     13.26 o 
  -2  -4   2       23.10       15.68      1.18 o 
  -1  -4   2     1626.66     1764.81     38.72 o 
   0  -4   2     3146.44     3247.72     32.58 o 
   1  -4   2      108.92      102.00      2.46 o 
   2  -4   2      115.05      124.02      3.43 o 
   3  -4   2      185.71      192.47      3.50 o 
   4  -4   2      562.84      565.10      7.87 o 
   5  -4   2      174.27      164.28      3.23 o 
   6  -4   2      388.41      395.28      6.08 o 
   7  -4   2      418.05      386.07      7.18 o 
   8  -4   2       10.31       11.58      2.50 o 
   9  -4   2       23.50       21.25      2.68 o 
  10  -4   2       89.35       95.28      6.15 o 
  11  -4   2        1.76       -0.79      2.37 o 
 -12  -3   2        5.93        3.35      2.15 o 
 -11  -3   2       16.81       21.34      2.84 o 
 -10  -3   2      845.32      820.29     15.25 o 
  -9  -3   2        0.01        0.94      1.19 o 
  -8  -3   2       72.89       79.33      3.30 o 
  -7  -3   2      126.84      125.72      2.82 o 
  -6  -3   2       18.75       20.79      1.09 o 
  -5  -3   2      712.87      776.23     11.86 o 
  -4  -3   2       95.84       95.62      5.91 o 
  -3  -3   2       26.78       42.59      1.30 o 
  -2  -3   2     1775.60     1824.76     22.78 o 
  -1  -3   2      221.66      210.50      5.07 o 
   0  -3   2      123.77      137.35      3.25 o 
   1  -3   2      174.03      176.56      6.32 o 
   2  -3   2       27.19       31.36      1.32 o 
   3  -3   2      148.51      178.83      3.15 o 
   4  -3   2       29.37       36.10      1.63 o 
   5  -3   2     1202.30     1222.39     12.41 o 
   6  -3   2       17.92       20.69      2.02 o 
   7  -3   2      115.67       95.69      3.36 o 
   8  -3   2      349.63      326.93      7.28 o 
   9  -3   2      309.69      314.81      9.13 o 
  10  -3   2      128.44      127.20      6.11 o 
  11  -3   2        4.33        3.93      2.49 o 
 -12  -2   2       46.65       45.48      4.03 o 
 -11  -2   2       47.16       46.43      3.80 o 
 -10  -2   2        0.48        0.11      1.40 o 
  -9  -2   2        8.81        6.44      1.67 o 
  -8  -2   2      216.38      193.76      6.88 o 
  -7  -2   2      701.03      686.81      9.37 o 
  -6  -2   2       99.15       89.59      1.96 o 
  -5  -2   2      114.19       76.53      4.09 o 
  -4  -2   2     2172.32     2359.00     42.17 o 
  -3  -2   2     1131.29     1198.26     16.51 o 
  -2  -2   2     2527.37     2579.92     28.23 o 
  -1  -2   2       29.06       34.34      1.73 o 
   0  -2   2       40.71       29.53      1.45 o 
   1  -2   2     2895.61     2935.02     36.91 o 
   2  -2   2     1319.86     1280.00     13.37 o 
   3  -2   2      911.81      861.25     11.39 o 
   4  -2   2      695.47      705.19      7.61 o 
   5  -2   2       71.80       55.19      1.94 o 
   6  -2   2       20.63       19.23      1.68 o 
   7  -2   2      851.58      832.74     11.49 o 
   8  -2   2       12.41       11.89      2.28 o 
   9  -2   2       55.66       51.99      4.13 o 
  10  -2   2      167.17      185.31      7.06 o 
  11  -2   2        1.45        4.03      2.38 o 
  12  -2   2       69.72       66.34      5.55 o 
 -12  -1   2        6.25        5.00      2.45 o 
 -11  -1   2        1.26        1.45      1.74 o 
 -10  -1   2       97.20       95.02      4.48 o 
  -9  -1   2      540.06      509.79     10.60 o 
  -8  -1   2      122.83      131.22      4.35 o 
  -7  -1   2        2.40        1.21      1.07 o 
  -6  -1   2      111.60      105.29      2.40 o 
  -5  -1   2     1893.56     2021.92     37.53 o 
  -4  -1   2     2553.99     2592.08     45.92 o 
  -3  -1   2     4146.80     4361.81     98.10 o 
  -2  -1   2      233.16      217.92      5.39 o 
  -1  -1   2       99.16       86.19      2.08 o 
   0  -1   2     7009.33     6883.49     75.86 o 
   1  -1   2      122.63      134.42      7.12 o 
   2  -1   2      328.49      342.05      4.80 o 
   3  -1   2      507.23      490.01      6.02 o 
   4  -1   2      451.06      482.36      5.21 o 
   5  -1   2     1155.05     1171.86     13.86 o 
   6  -1   2      203.97      209.42      4.31 o 
   7  -1   2     1388.65     1371.59     16.70 o 
   8  -1   2       61.65       46.22      3.58 o 
   9  -1   2       48.83       49.88      4.41 o 
  10  -1   2       55.14       54.33      4.42 o 
  11  -1   2       34.28       36.00      3.93 o 
  12  -1   2       19.68       16.88      3.32 o 
 -12   0   2       94.97       97.74      5.06 o 
 -11   0   2        6.10        3.97      1.85 o 
 -10   0   2       10.27        8.45      2.17 o 
  -9   0   2      173.91      190.65      5.94 o 
  -8   0   2        3.39        0.57      2.42 o 
  -7   0   2      512.68      491.75      9.44 o 
  -6   0   2        2.49        1.60      0.81 o 
  -5   0   2     2271.83     2407.87     27.40 o 
  -4   0   2     1305.04     1332.16     18.58 o 
  -2   0   2    10433.90    10782.95    136.77 o 
  -1   0   2     7900.74     7969.24     87.88 o 
   0   0   2     7241.15     7212.97     79.72 o 
   1   0   2      952.79      959.89      8.33 o 
   2   0   2      684.73      653.98      6.61 o 
   3   0   2      136.31      128.52      6.50 o 
   4   0   2       23.73       26.83      2.23 o 
   5   0   2      244.54      217.29      3.91 o 
   6   0   2      815.75      909.88     12.53 o 
   7   0   2       27.00       30.86      2.69 o 
   8   0   2      126.43      136.63      5.06 o 
   9   0   2        6.32        3.28      1.65 o 
  10   0   2      106.09      113.78      5.91 o 
  11   0   2        7.69        7.32      3.84 o 
  12   0   2        6.22        8.91      3.18 o 
 -12   1   2      206.36      186.86      7.48 o 
 -11   1   2      334.46      363.00      9.96 o 
 -10   1   2       21.44       17.18      2.55 o 
  -9   1   2       58.50       52.76      3.71 o 
  -8   1   2      172.31      155.69      5.22 o 
  -7   1   2      371.14      381.33      8.17 o 
  -6   1   2      216.22      230.96      6.28 o 
  -5   1   2      891.03      930.11     11.84 o 
  -4   1   2      284.27      301.24      6.48 o 
  -3   1   2      932.55      967.86     16.28 o 
  -1   1   2      372.91      291.47     44.10 o 
   0   1   2     5745.11     5570.05     65.80 o 
   1   1   2      331.81      331.77      4.80 o 
   2   1   2      419.33      387.00      4.86 o 
   4   1   2        9.58       10.26      2.32 o 
   5   1   2       72.32       61.00      3.14 o 
   6   1   2       52.38       51.73      3.23 o 
   7   1   2     1340.54     1346.49     25.49 o 
   8   1   2      274.50      278.94      7.38 o 
   9   1   2       69.33       62.78      4.21 o 
  10   1   2      172.47      160.36      6.22 o 
  11   1   2      415.52      420.97     11.10 o 
  12   1   2       45.01       47.60      4.56 o 
 -12   2   2      112.72       98.57     11.36 o 
 -11   2   2      148.33      141.10      7.60 o 
 -10   2   2        2.95        0.35      1.68 o 
  -9   2   2      223.75      216.40      6.77 o 
  -8   2   2        9.84       10.55      1.88 o 
  -7   2   2       24.70       22.63      2.30 o 
  -5   2   2      238.49      258.75      8.01 o 
  -4   2   2      622.20      652.29     20.12 o 
  -3   2   2     1511.68     1647.69     22.91 o 
  -2   2   2       82.41       86.95      2.47 o 
  -1   2   2    10886.05    11283.60    115.98 o 
   0   2   2     1410.19     1401.96     13.73 o 
   1   2   2     6188.02     6451.90     56.53 o 
   2   2   2     8385.39     8733.12     90.49 o 
   3   2   2       13.48       10.80      1.70 o 
   4   2   2     1333.13     1403.98     36.91 o 
   5   2   2      163.08      164.20      4.94 o 
   6   2   2      187.28      185.35      6.05 o 
   7   2   2       10.59       15.26      3.00 o 
   8   2   2        5.95        6.02      1.67 o 
   9   2   2       27.06       24.41      2.76 o 
  10   2   2      353.20      345.99      9.30 o 
  11   2   2      136.78      143.96      6.21 o 
  12   2   2        6.72        3.08      2.44 o 
 -12   3   2      161.93      159.87      7.31 o 
 -11   3   2        3.99       -0.35      2.57 o 
 -10   3   2       27.57       28.36      3.86 o 
  -9   3   2        7.66        7.92      2.01 o 
  -8   3   2      399.38      426.13      9.80 o 
  -7   3   2      455.64      480.04     10.12 o 
  -6   3   2       69.48       63.86      3.19 o 
  -5   3   2       70.01       79.46      3.17 o 
  -4   3   2      186.36      222.34      4.07 o 
  -3   3   2     5321.53     5911.60     51.72 o 
  -2   3   2     1324.98     1316.99     13.68 o 
  -1   3   2     1638.95     1745.75     14.71 o 
   0   3   2      950.77      971.64      8.64 o 
   1   3   2     2406.69     2408.57     20.24 o 
   2   3   2    15711.33    16588.47    147.12 o 
   3   3   2      251.03      255.73      7.16 o 
   4   3   2      344.93      302.64      4.96 o 
   5   3   2      150.88      161.87      4.99 o 
   6   3   2      464.33      459.61     21.10 o 
   7   3   2      353.66      343.25     15.03 o 
   8   3   2      327.60      298.15      7.56 o 
   9   3   2        9.15        8.25      1.94 o 
  10   3   2      461.33      457.96     10.95 o 
  11   3   2       24.23       26.95      3.37 o 
  12   3   2        1.40        0.30      2.10 o 
  13   3   2        2.69        7.98      2.77 o 
 -11   4   2      340.05      356.50     22.56 o 
 -10   4   2       17.81       17.34      3.55 o 
  -9   4   2      103.71      107.98      5.25 o 
  -8   4   2        2.46        3.74      1.75 o 
  -7   4   2       33.51       29.58      2.97 o 
  -6   4   2      312.10      305.59      7.45 o 
  -5   4   2     1286.18     1292.55     14.54 o 
  -4   4   2      991.64     1050.21     11.92 o 
  -3   4   2      138.05      125.93      1.92 o 
  -2   4   2      286.87      292.80      4.34 o 
  -1   4   2        7.37       12.18      0.84 o 
   0   4   2      458.77      505.82      4.51 o 
   1   4   2      304.00      326.14      4.09 o 
   2   4   2     2109.75     2311.26     23.75 o 
   3   4   2      537.27      594.01     10.01 o 
   4   4   2      152.85      138.53      3.17 o 
   5   4   2       37.16       48.24      2.53 o 
   7   4   2      183.12      178.61      6.45 o 
   8   4   2     1524.03     1486.43     23.66 o 
   9   4   2      196.49      186.40      6.13 o 
  10   4   2       15.31       18.31      2.67 o 
  11   4   2       28.87       29.20      3.88 o 
  12   4   2       92.54       95.91      5.66 o 
 -11   5   2       36.53       30.35      5.49 o 
 -10   5   2        2.73       -0.18      2.50 o 
  -9   5   2       20.06       27.93      8.52 o 
  -8   5   2       95.64       98.30      4.89 o 
  -7   5   2       15.66       11.32      2.24 o 
  -6   5   2       25.99       30.74      2.33 o 
  -5   5   2       12.08       12.66      1.64 o 
  -4   5   2     1661.99     1742.18     14.95 o 
  -3   5   2     1440.61     1634.18     14.65 o 
  -2   5   2      412.86      467.12      5.52 o 
  -1   5   2      128.69      174.19      3.56 o 
   0   5   2     3636.56     3966.35     38.16 o 
   1   5   2       47.25       52.13      1.64 o 
   2   5   2     3371.97     3576.41     29.96 o 
   3   5   2      100.92      137.64      2.82 o 
   4   5   2       88.67       82.05      3.13 o 
   5   5   2      407.70      394.85      7.90 o 
   7   5   2      199.11      188.21      5.60 o 
   8   5   2     1236.71     1189.60     19.82 o 
   9   5   2       24.10       28.50      3.63 o 
  10   5   2       52.54       57.85      4.21 o 
  11   5   2      144.55      144.62      6.13 o 
  12   5   2        5.56        5.71      4.01 o 
 -11   6   2      113.52      122.17      9.99 o 
 -10   6   2        3.49        2.65      3.14 o 
  -9   6   2       49.44       44.79      5.12 o 
  -8   6   2       11.26       11.87      3.04 o 
  -7   6   2        0.02        0.13      2.49 o 
  -6   6   2       85.75       55.11      3.16 o 
  -5   6   2      431.43      390.74      7.46 o 
  -4   6   2      182.55      212.86      4.77 o 
  -3   6   2       86.79       86.05      2.56 o 
  -2   6   2        3.22        3.08      0.90 o 
  -1   6   2      182.25      181.15      6.90 o 
   0   6   2        4.88        5.03      1.04 o 
   1   6   2        3.82        6.69      0.99 o 
   2   6   2      122.15      138.48      2.89 o 
   3   6   2       53.73       56.43      2.13 o 
   4   6   2      935.36      947.42     10.14 o 
   5   6   2      900.68      837.91     18.81 o 
   6   6   2      554.24      559.76     14.67 o 
   7   6   2      583.17      583.36     15.05 o 
   8   6   2      240.03      251.78      7.06 o 
   9   6   2       36.94       41.31      3.56 o 
  10   6   2      145.82      154.52      6.09 o 
  11   6   2      138.00      152.23      6.49 o 
  12   6   2      280.54      287.63      9.33 o 
 -10   7   2        5.53        2.78      3.23 o 
  -9   7   2      205.84      205.62      9.43 o 
  -8   7   2      441.95      471.70     12.37 o 
  -7   7   2       40.53       33.96      2.93 o 
  -6   7   2       12.30        9.51      1.92 o 
  -5   7   2      103.57       95.57      2.72 o 
  -4   7   2        0.65        1.58      1.17 o 
  -3   7   2        0.97        0.93      1.10 o 
  -2   7   2       67.22       65.53      2.49 o 
  -1   7   2      228.47      256.88      5.89 o 
   0   7   2      474.01      464.03      5.69 o 
   1   7   2      143.31      137.47      2.99 o 
   2   7   2       48.55       39.14      2.25 o 
   3   7   2        9.34        9.00      2.17 o 
   4   7   2       13.34       16.71      1.59 o 
   5   7   2     1020.23      965.80     13.65 o 
   6   7   2      711.13      668.88     16.92 o 
   7   7   2       65.71       48.66      5.00 o 
   8   7   2        0.81        0.15      2.52 o 
   9   7   2       37.79       43.95      3.75 o 
  10   7   2       98.92      100.79      5.44 o 
  11   7   2      228.24      242.49      8.24 o 
  12   7   2       35.66       29.62      3.89 o 
  -9   8   2       11.37       10.90      2.98 o 
  -8   8   2        0.00       -0.12      2.16 o 
  -7   8   2      138.27      141.29      5.64 o 
  -6   8   2       67.28       64.82      4.30 o 
  -5   8   2        3.53        5.19      1.43 o 
  -4   8   2        0.02        0.60      1.21 o 
  -3   8   2     1167.41     1069.62     13.88 o 
  -2   8   2      124.97      120.95      3.71 o 
  -1   8   2      930.41      938.20     10.79 o 
   0   8   2        3.82        2.35      1.10 o 
   1   8   2      407.81      426.77      6.56 o 
   2   8   2       83.59       77.02      3.58 o 
   3   8   2      648.99      633.81     10.12 o 
   4   8   2      555.60      549.63     10.04 o 
   5   8   2      215.57      201.39      6.36 o 
   6   8   2      713.12      665.82     12.92 o 
   7   8   2       27.01       30.97      3.12 o 
   8   8   2       58.45       56.81      5.82 o 
   9   8   2        0.16        2.56      2.82 o 
  10   8   2       13.38       15.83      4.08 o 
  11   8   2        0.25       -3.33      3.33 o 
  12   8   2       34.30       31.44      8.85 o 
  -9   9   2       12.96        7.51      2.92 o 
  -8   9   2      609.00      634.71     21.14 o 
  -7   9   2        6.95        7.80      2.51 o 
  -6   9   2      194.71      189.76      8.42 o 
  -5   9   2        6.38        5.66      2.09 o 
  -4   9   2      284.45      288.64      5.80 o 
  -3   9   2      200.24      177.86      5.27 o 
  -2   9   2        4.08        2.04      1.52 o 
  -1   9   2      178.84      169.06      8.50 o 
   0   9   2      128.76      134.42      4.56 o 
   1   9   2        1.54        4.17      1.52 o 
   2   9   2      343.38      327.46      8.63 o 
   3   9   2       27.71       25.10      3.27 o 
   4   9   2      727.22      740.65     15.62 o 
   5   9   2      395.27      365.07     13.77 o 
   6   9   2        6.29        4.12      2.57 o 
   7   9   2       16.75       22.39      3.62 o 
   8   9   2      308.78      302.41     10.46 o 
   9   9   2      685.69      686.15     22.96 o 
  10   9   2        2.22       -0.41      4.26 o 
  11   9   2       18.90       17.07      7.18 o 
  -8  10   2        8.42        5.71      4.60 o 
  -7  10   2        3.81        7.00      4.37 o 
  -6  10   2        0.60        2.41      3.59 o 
  -5  10   2       49.72       56.12      4.77 o 
  -4  10   2       14.44       11.72      2.75 o 
  -3  10   2      383.44      371.50     13.49 o 
  -2  10   2       89.79       69.06      4.39 o 
  -1  10   2        1.11        3.67      2.18 o 
   0  10   2      503.68      473.99      8.87 o 
   1  10   2      245.19      216.38      5.10 o 
   2  10   2      149.00      137.34     11.65 o 
   3  10   2       87.18       87.75      4.99 o 
   4  10   2       26.76       32.18      4.46 o 
   5  10   2       32.16       29.72      5.25 o 
   6  10   2        4.82        0.88      3.07 o 
   7  10   2       48.76       41.56      4.79 o 
   8  10   2       23.34       22.77      5.19 o 
   9  10   2       58.02       47.50      5.27 o 
  10  10   2       39.21       37.95      9.84 o 
  11  10   2       56.03       61.47      6.15 o 
  -7  11   2       40.23       42.44      6.76 o 
  -6  11   2       47.28       52.02      6.91 o 
  -5  11   2        9.05        1.48      2.65 o 
  -4  11   2        5.17       10.66      5.34 o 
  -3  11   2       62.83       76.34      4.72 o 
  -2  11   2       94.85      102.03      5.39 o 
  -1  11   2      127.99      139.92      6.33 o 
   0  11   2       94.14      103.50      4.82 o 
   1  11   2      375.13      342.49      9.91 o 
   2  11   2      149.38      120.47      6.25 o 
   3  11   2      107.08      113.13      8.66 o 
   4  11   2       52.82       55.87      5.42 o 
   5  11   2      104.39      122.89     10.48 o 
   6  11   2       48.00       51.06      7.96 o 
   7  11   2       64.28       60.40      7.59 o 
   8  11   2       33.93       38.59      6.30 o 
   9  11   2      510.93      491.78     15.40 o 
  10  11   2      371.73      364.99     13.26 o 
  -6  12   2       11.40        8.52      4.50 o 
  -5  12   2       55.37       58.13      5.16 o 
  -4  12   2       75.76       74.58      7.52 o 
  -3  12   2       20.34       18.55      4.82 o 
  -2  12   2        6.83        9.40      3.84 o 
  -1  12   2       31.13       37.24      3.77 o 
   0  12   2       27.39       34.06      7.15 o 
   1  12   2      847.83      794.31     16.77 o 
   2  12   2       37.47       41.97      4.74 o 
   3  12   2       21.26       22.65      5.47 o 
   4  12   2       67.41       65.76      6.80 o 
   5  12   2      143.63      157.62      8.54 o 
   6  12   2       23.73       27.14      4.88 o 
   7  12   2      159.65      164.53     13.97 o 
   8  12   2       10.44       10.24      5.05 o 
   9  12   2      245.32      268.87     14.24 o 
  -5  13   2       14.13        9.70      3.27 o 
  -4  13   2       45.41       45.90      6.59 o 
  -3  13   2        5.03        5.39      3.60 o 
  -2  13   2       97.14       94.75      5.36 o 
  -1  13   2        0.16       -6.27      6.27 o 
   0  13   2       24.54       25.33      7.31 o 
   1  13   2       39.66       44.76      9.28 o 
   2  13   2        0.18        4.58      3.84 o 
   3  13   2      366.68      345.37     11.46 o 
   4  13   2      896.08      901.78     25.59 o 
   5  13   2       97.23      115.46      8.78 o 
   6  13   2        4.25        2.84      3.57 o 
   7  13   2       90.18      108.45      9.22 o 
   8  13   2      272.48      306.64     13.49 o 
  -3  14   2       24.71       25.12      4.24 o 
  -2  14   2      149.27      161.80      9.85 o 
  -1  14   2      682.41      725.93     27.72 o 
   0  14   2       29.29       39.61      8.84 o 
   1  14   2      110.73      100.82     10.58 o 
   2  14   2       36.46       37.40      8.38 o 
   3  14   2       79.33       89.59      7.23 o 
   4  14   2       33.29       32.76      5.25 o 
   5  14   2       16.20       20.79      7.30 o 
   6  14   2       32.37       25.95      5.52 o 
   7  14   2        1.05        9.10     11.79 o 
   0  15   2       55.92       65.46     11.96 o 
   1  15   2      328.16      311.96     15.87 o 
   2  15   2      144.22      159.33     19.33 o 
   3  15   2      202.98      211.03     13.85 o 
   4  15   2       89.22       92.54     14.64 o 
  -5 -13   3      421.80      441.80     15.95 o 
  -4 -13   3       81.34       77.91      8.16 o 
  -3 -13   3       13.56        8.28     12.61 o 
  -2 -13   3       41.79       46.07      6.19 o 
  -1 -13   3       61.29       66.53      6.98 o 
   0 -13   3        1.05       -4.32      8.94 o 
   1 -13   3        1.19       -7.65      8.74 o 
   2 -13   3       31.57       31.71     10.78 o 
  -7 -12   3        0.52        4.96      5.62 o 
  -6 -12   3       14.58       20.88     11.71 o 
  -5 -12   3      260.98      249.57     11.40 o 
  -4 -12   3       30.38       33.07      5.74 o 
  -3 -12   3        1.35        5.28      4.78 o 
  -2 -12   3      111.32      106.00      7.50 o 
  -1 -12   3       38.82       53.74      7.51 o 
   0 -12   3      114.81      125.07     13.99 o 
   1 -12   3       22.59       17.62     21.70 o 
   2 -12   3      200.09      211.09     10.26 o 
   3 -12   3       60.31       57.50      8.49 o 
   4 -12   3       22.31       30.08      6.78 o 
  -8 -11   3       40.35       39.07      5.42 o 
  -7 -11   3       61.12       61.30      6.26 o 
  -6 -11   3       25.16       31.71     12.89 o 
  -5 -11   3      119.76      122.31      8.10 o 
  -4 -11   3      166.34      150.39     10.36 o 
  -3 -11   3        1.89        4.48      8.55 o 
  -2 -11   3        1.66       -2.49      3.21 o 
  -1 -11   3      110.44      116.95      7.05 o 
   0 -11   3       43.82       45.80      5.36 o 
   1 -11   3      105.83      108.43     10.19 o 
   2 -11   3        3.13       -5.81      7.72 o 
   3 -11   3      100.95       92.70     10.82 o 
   4 -11   3       22.08       25.82      6.46 o 
   5 -11   3        7.51        0.88      3.20 o 
  -9 -10   3      153.51      138.92      7.97 o 
  -8 -10   3       13.93       17.43      5.29 o 
  -7 -10   3       38.50       37.21      4.96 o 
  -6 -10   3       45.60       45.17      7.55 o 
  -5 -10   3       73.31       82.04      8.30 o 
  -4 -10   3        5.46        2.13      5.39 o 
  -3 -10   3       61.66       59.20      6.10 o 
  -2 -10   3       19.10       22.66      4.61 o 
  -1 -10   3      152.10      150.98      7.16 o 
   0 -10   3        4.54        8.40      3.48 o 
   1 -10   3       14.54       11.84      3.85 o 
   2 -10   3      749.12      772.25     24.46 o 
   3 -10   3       88.48       92.12      8.25 o 
   4 -10   3       50.68       47.00      4.37 o 
   5 -10   3      256.29      283.27      7.29 o 
   6 -10   3        1.96        0.65      2.79 o 
   7 -10   3        6.06        7.98      3.17 o 
 -10  -9   3       24.87       27.44      4.92 o 
  -9  -9   3       63.06       72.87      6.04 o 
  -8  -9   3      254.73      255.95     42.07 o 
  -7  -9   3       38.94       44.50      4.81 o 
  -6  -9   3        2.30        4.69      2.79 o 
  -5  -9   3      527.92      461.80     13.44 o 
  -4  -9   3       17.03       12.77      3.41 o 
  -3  -9   3       62.01       66.53      5.92 o 
  -2  -9   3       87.31       84.62     14.28 o 
  -1  -9   3       22.52       20.16      3.67 o 
   0  -9   3       51.23       49.45      4.73 o 
   1  -9   3       12.42        6.27      3.40 o 
   2  -9   3      119.37      115.89      5.05 o 
   3  -9   3      127.68      143.75      6.10 o 
   4  -9   3        0.62        2.33      2.93 o 
   5  -9   3       28.13       28.51      3.16 o 
   6  -9   3       18.14       16.39      3.18 o 
   7  -9   3       35.28       43.22      4.05 o 
   8  -9   3      244.15      251.40     11.09 o 
 -11  -8   3        8.63        6.27      3.42 o 
 -10  -8   3      162.52      174.89      8.83 o 
  -9  -8   3        4.40        1.37      2.77 o 
  -8  -8   3      711.63      723.16     20.68 o 
  -7  -8   3        6.04        1.04      3.54 o 
  -6  -8   3      340.25      338.23     10.45 o 
  -5  -8   3       35.43       24.66      3.63 o 
  -4  -8   3      227.73      193.13      9.16 o 
  -3  -8   3       44.75       37.64      4.47 o 
  -2  -8   3      855.93      818.47     19.12 o 
  -1  -8   3       13.81        9.72      3.01 o 
   0  -8   3     1274.02     1302.38     22.00 o 
   1  -8   3      170.88      164.65      7.10 o 
   2  -8   3      164.88      155.92      6.44 o 
   3  -8   3      181.86      162.35     10.12 o 
   4  -8   3       58.94       56.95      4.30 o 
   5  -8   3       35.59       29.12      2.96 o 
   6  -8   3       66.41       65.54      4.34 o 
   7  -8   3       35.61       42.38      4.03 o 
   8  -8   3        5.68        3.29      3.56 o 
   9  -8   3        0.08       -2.47      4.16 o 
 -11  -7   3       15.21       10.16      4.44 o 
 -10  -7   3        0.19        0.24      2.16 o 
  -9  -7   3       51.11       42.07      4.09 o 
  -8  -7   3        0.24        4.25      2.41 o 
  -7  -7   3       49.26       47.34      4.59 o 
  -6  -7   3       88.00       80.15      5.60 o 
  -5  -7   3        0.18        0.88      2.20 o 
  -4  -7   3      374.72      322.20     18.56 o 
  -3  -7   3      366.96      351.46     10.41 o 
  -2  -7   3      347.71      334.55     10.47 o 
  -1  -7   3       13.37       14.49      3.04 o 
   0  -7   3      158.22      166.15      6.64 o 
   1  -7   3        0.03        3.07      1.76 o 
   2  -7   3        0.24        0.38      1.82 o 
   3  -7   3       22.04       22.51      4.11 o 
   4  -7   3      274.88      285.59      7.87 o 
   5  -7   3       74.53       80.18      3.79 o 
   6  -7   3       75.76       74.89      6.42 o 
   7  -7   3       40.86       34.62      3.04 o 
   8  -7   3      136.00      149.74      8.56 o 
   9  -7   3        2.85        3.17      4.72 o 
 -11  -6   3       43.26       43.12      9.84 o 
 -10  -6   3       92.97       79.16     11.27 o 
  -9  -6   3        0.41        4.87      4.93 o 
  -8  -6   3      523.24      521.33     24.42 o 
  -7  -6   3        9.12       11.06      2.20 o 
  -6  -6   3       38.79       48.61      2.52 o 
  -5  -6   3       18.98       20.30      3.30 o 
  -4  -6   3       66.76       60.19      4.16 o 
  -3  -6   3       24.80       19.77      6.38 o 
  -2  -6   3        2.81        6.11      2.82 o 
  -1  -6   3       46.74       54.66      4.17 o 
   0  -6   3      336.73      316.96      9.01 o 
   1  -6   3      213.01      203.02      4.20 o 
   2  -6   3     1523.08     1514.46     19.87 o 
   3  -6   3       60.56       80.52      3.73 o 
   4  -6   3      385.75      357.51      7.30 o 
   5  -6   3      246.85      233.86      5.01 o 
   6  -6   3       31.75       30.84      1.98 o 
   7  -6   3      140.49      149.05      3.96 o 
   8  -6   3       53.06       61.28      4.69 o 
   9  -6   3       67.76       71.50      6.41 o 
  10  -6   3        1.69        4.63      2.89 o 
 -12  -5   3       46.26       48.38      4.62 o 
 -11  -5   3        0.02        0.56      2.06 o 
 -10  -5   3        0.96        2.38      2.05 o 
  -9  -5   3       22.63       18.50      2.22 o 
  -8  -5   3        1.62        1.79      1.37 o 
  -7  -5   3      161.90      138.26      6.85 o 
  -6  -5   3        8.20        7.61      1.10 o 
  -5  -5   3      753.02      764.31     11.01 o 
  -4  -5   3        1.45        0.06      0.77 o 
  -3  -5   3      759.74      724.38     10.82 o 
  -2  -5   3      614.64      623.90     10.55 o 
  -1  -5   3      853.30      933.75     14.43 o 
   0  -5   3      232.44      247.56      5.06 o 
   1  -5   3       25.99       29.64      1.73 o 
   2  -5   3       52.82       58.67      2.31 o 
   3  -5   3     3782.35     3753.57     43.53 o 
   4  -5   3       92.75       87.19      3.40 o 
   5  -5   3      415.84      414.40      6.13 o 
   6  -5   3      252.24      237.83      4.95 o 
   7  -5   3       89.86       79.22      3.11 o 
   8  -5   3        6.62        5.55      1.95 o 
   9  -5   3       22.17       25.80      3.00 o 
  10  -5   3        0.03        0.92      2.18 o 
 -12  -4   3       27.86       29.88      3.33 o 
 -11  -4   3       51.01       52.44      3.78 o 
 -10  -4   3      359.93      349.52      8.45 o 
  -9  -4   3       33.41       36.86      2.71 o 
  -8  -4   3        9.98       11.10      1.49 o 
  -7  -4   3       11.71       20.39      1.28 o 
  -6  -4   3       75.88       69.53      2.14 o 
  -5  -4   3       12.13       13.15      0.94 o 
  -4  -4   3        0.11        0.10      0.52 o 
  -3  -4   3      131.49      131.93      2.45 o 
  -2  -4   3      417.26      420.18      7.09 o 
  -1  -4   3      104.00      126.34      3.01 o 
   0  -4   3      250.74      231.28      4.95 o 
   1  -4   3       33.95       58.76      2.18 o 
   2  -4   3       38.20       39.52      1.63 o 
   3  -4   3        7.12        1.96      1.18 o 
   4  -4   3      389.19      431.29      6.74 o 
   5  -4   3      309.76      277.37      4.59 o 
   6  -4   3        1.82        0.06      1.15 o 
   7  -4   3      251.46      245.09      6.18 o 
   8  -4   3       68.57       70.30      3.95 o 
   9  -4   3      145.62      145.95      5.27 o 
  10  -4   3       76.20       67.76      4.39 o 
  11  -4   3        2.30        1.29      2.55 o 
 -12  -3   3        8.86        7.36      2.39 o 
 -11  -3   3        2.71        3.16      1.93 o 
 -10  -3   3      177.78      164.78      4.94 o 
  -9  -3   3       67.98       63.68      3.17 o 
  -8  -3   3        6.67        4.84      1.38 o 
  -7  -3   3       15.07       15.16      1.28 o 
  -6  -3   3      635.05      653.13     15.78 o 
  -5  -3   3      581.56      583.58     13.89 o 
  -4  -3   3       64.30       68.08      2.05 o 
  -3  -3   3      141.64      124.36      3.14 o 
  -2  -3   3      292.31      309.12      4.61 o 
  -1  -3   3      293.65      328.47      5.95 o 
   0  -3   3       75.84       97.65      2.25 o 
   1  -3   3      767.92      732.68     11.96 o 
   2  -3   3      674.05      703.69      7.93 o 
   3  -3   3      293.56      262.75      4.50 o 
   4  -3   3      437.61      416.15      5.68 o 
   5  -3   3      511.75      511.29      6.45 o 
   6  -3   3       39.79       44.38      2.20 o 
   7  -3   3      264.54      283.09      6.51 o 
   8  -3   3      156.65      162.51      5.08 o 
   9  -3   3       71.75       79.30      4.19 o 
  10  -3   3      194.41      193.60      7.56 o 
  11  -3   3       13.59       15.08      3.58 o 
 -12  -2   3       15.80       17.70      4.22 o 
 -11  -2   3      106.87      112.83      4.73 o 
 -10  -2   3      238.84      233.60      6.65 o 
  -9  -2   3       51.38       43.28      2.78 o 
  -8  -2   3       42.41       40.78      2.42 o 
  -7  -2   3     1695.68     1682.01     24.27 o 
  -6  -2   3     1721.58     1750.79     34.11 o 
  -5  -2   3        2.84        1.06      1.38 o 
  -4  -2   3      550.93      570.03     12.83 o 
  -3  -2   3     1315.42     1497.97     32.09 o 
  -2  -2   3      163.63      195.44      2.62 o 
  -1  -2   3      123.88      114.65      2.35 o 
   0  -2   3     5791.23     5702.63     75.73 o 
   1  -2   3      454.51      462.26      5.99 o 
   2  -2   3      202.92      211.32      3.52 o 
   3  -2   3        6.44        5.17      0.94 o 
   4  -2   3        8.22        6.71      0.89 o 
   5  -2   3      549.35      538.01      5.94 o 
   6  -2   3      162.93      197.07      4.90 o 
   7  -2   3       27.87       25.15      2.61 o 
   8  -2   3        4.67        1.08      1.51 o 
   9  -2   3      272.85      273.32      8.38 o 
  10  -2   3       20.69       19.44      3.17 o 
  11  -2   3       31.58       31.28      4.30 o 
  12  -2   3       29.72       35.33      4.40 o 
 -12  -1   3       58.07       56.18      4.77 o 
 -11  -1   3      171.00      177.16      7.78 o 
 -10  -1   3      264.82      256.57      7.18 o 
  -9  -1   3        6.19        5.93      1.64 o 
  -8  -1   3      307.17      277.41      6.51 o 
  -7  -1   3      145.88      133.41      2.95 o 
  -6  -1   3      192.14      199.83     10.44 o 
  -5  -1   3       58.09       77.38      4.10 o 
  -4  -1   3      806.85      827.62     17.10 o 
  -2  -1   3        7.06       15.88      0.99 o 
  -1  -1   3      556.88      519.02      6.74 o 
   0  -1   3      156.02      192.54      2.97 o 
   1  -1   3     2544.03     2497.20     19.70 o 
   2  -1   3      138.77      143.50      2.24 o 
   3  -1   3      177.16      217.83      3.37 o 
   4  -1   3       73.72       94.34      2.94 o 
   5  -1   3     1456.38     1445.71     14.29 o 
   6  -1   3      186.78      194.90      7.15 o 
   7  -1   3      336.39      329.28      6.70 o 
   8  -1   3       10.25        9.28      1.72 o 
   9  -1   3       12.53       12.84      2.54 o 
  10  -1   3        5.63        5.12      2.38 o 
  11  -1   3        2.38        0.27      1.93 o 
  12  -1   3       32.34       32.54      4.45 o 
 -12   0   3       59.05       54.36      4.48 o 
 -11   0   3        6.13        6.37      2.15 o 
 -10   0   3      202.23      216.56      6.66 o 
  -9   0   3        6.07        3.96      2.10 o 
  -8   0   3        5.91        7.14      1.56 o 
  -7   0   3        8.50        9.21      1.44 o 
  -6   0   3      450.81      452.22      6.55 o 
  -5   0   3      722.87      803.52      9.89 o 
  -4   0   3      193.59      190.43      5.96 o 
  -3   0   3     1260.24     1177.75    158.40 o 
  -2   0   3       12.44        6.32      0.68 o 
  -1   0   3       98.08      106.27      3.34 o 
   0   0   3     3315.01     3379.38     33.18 o 
   1   0   3     3876.12     3942.71     30.04 o 
   2   0   3      170.09      169.61      2.54 o 
   3   0   3       77.61       78.43      4.04 o 
   4   0   3      249.25      236.05      3.53 o 
   5   0   3     1832.06     1934.68     20.04 o 
   6   0   3      285.52      272.56      5.50 o 
   7   0   3       97.96       82.14      3.17 o 
   8   0   3       26.66       32.57      3.39 o 
   9   0   3      231.23      242.79      9.84 o 
  10   0   3        0.06       -0.18      1.85 o 
  11   0   3      186.90      192.52      7.49 o 
  12   0   3       16.87       13.19      3.00 o 
 -12   1   3        5.93        6.82      3.31 o 
 -11   1   3       38.45       42.37      4.56 o 
 -10   1   3        2.53        2.73      1.77 o 
  -9   1   3       40.05       44.87      3.40 o 
  -8   1   3        2.52        6.02      1.59 o 
  -7   1   3     1318.39     1378.28     27.65 o 
  -6   1   3      514.51      516.74      7.62 o 
  -5   1   3       11.79        9.52      1.04 o 
  -4   1   3      476.94      492.10      7.18 o 
  -3   1   3     7569.25     8035.58     76.15 o 
  -2   1   3      358.53      398.30      6.13 o 
  -1   1   3      895.35      917.34     20.04 o 
   0   1   3     2167.40     2112.84     22.18 o 
   1   1   3      379.28      400.02      4.77 o 
   2   1   3     1248.43     1260.53     11.03 o 
   3   1   3      612.40      636.95      9.35 o 
   4   1   3        0.02       -0.48      0.48 o 
   5   1   3       33.09       22.85      1.59 o 
   6   1   3      393.49      382.24      8.95 o 
   7   1   3       15.66       16.89      2.53 o 
   8   1   3      123.79      124.55      4.89 o 
   9   1   3       54.47       50.88      3.92 o 
  10   1   3      111.81      112.13      5.35 o 
  11   1   3        2.75        0.71      2.57 o 
  12   1   3       37.17       36.30      4.20 o 
 -12   2   3        3.50        2.59      2.74 o 
 -11   2   3      173.00      170.55      7.79 o 
 -10   2   3       54.22       50.64      4.67 o 
  -9   2   3       13.24       11.65      2.16 o 
  -8   2   3      289.43      309.05      7.71 o 
  -7   2   3        0.93        1.88      1.27 o 
  -6   2   3       12.06       13.02      1.90 o 
  -5   2   3       25.25       25.10      2.08 o 
  -3   2   3       16.71       14.07      1.31 o 
  -2   2   3      437.54      524.42      9.55 o 
  -1   2   3     2072.42     2092.16     25.97 o 
   0   2   3     1873.00     1916.81     15.68 o 
   1   2   3     3725.97     3797.34     31.19 o 
   2   2   3     1167.23     1162.91     10.37 o 
   3   2   3        5.23        0.31      0.50 o 
   4   2   3     2404.04     2427.96     28.30 o 
   5   2   3      691.16      745.31     11.40 o 
   6   2   3        2.25        0.53      0.75 o 
   7   2   3      250.78      238.70      6.44 o 
   8   2   3       30.57       27.61      3.13 o 
   9   2   3       38.27       40.24      3.52 o 
  10   2   3       27.16       32.40      3.47 o 
  11   2   3        9.86        9.06      2.61 o 
  12   2   3        5.90        5.56      2.45 o 
 -12   3   3       76.18       71.83      6.57 o 
 -11   3   3       48.48       47.67      6.27 o 
 -10   3   3       13.16       11.91      3.21 o 
  -9   3   3       99.23       90.84      4.61 o 
  -8   3   3      219.31      216.84      6.48 o 
  -7   3   3        1.15        0.69      1.21 o 
  -6   3   3       35.37       34.36      3.59 o 
  -5   3   3       52.15       54.05      3.79 o 
  -4   3   3       20.67       14.10      2.20 o 
  -3   3   3     1123.74     1172.82     14.45 o 
  -2   3   3     1669.24     1825.23     18.32 o 
  -1   3   3      646.14      683.07      5.93 o 
   0   3   3     1456.25     1462.02     12.36 o 
   1   3   3     2462.94     2680.83     22.64 o 
   2   3   3     1789.24     1894.47     16.30 o 
   3   3   3      326.10      328.03      9.75 o 
   4   3   3       24.03       16.44      1.29 o 
   5   3   3      489.18      508.40      6.70 o 
   6   3   3      349.01      362.90     11.55 o 
   7   3   3      321.70      311.95      7.58 o 
   8   3   3        1.30       -0.67      1.33 o 
   9   3   3      115.92      105.98      4.81 o 
  10   3   3      236.27      238.23      7.73 o 
  11   3   3       42.82       43.74      4.10 o 
  12   3   3       30.56       28.89      5.14 o 
 -11   4   3       11.05        8.62      4.56 o 
 -10   4   3        4.40        4.33      2.70 o 
  -9   4   3       38.41       43.31      4.55 o 
  -8   4   3       49.35       48.13      3.65 o 
  -7   4   3       55.42       54.84      3.64 o 
  -6   4   3       93.90       87.45      3.76 o 
  -5   4   3      295.87      313.79      7.12 o 
  -4   4   3     1091.54     1143.23     11.54 o 
  -3   4   3     1023.10     1168.56     11.57 o 
  -2   4   3     1330.66     1419.50     12.41 o 
  -1   4   3      231.23      260.13      6.39 o 
   0   4   3      521.99      538.80      5.40 o 
   1   4   3       56.20       58.94      1.48 o 
   2   4   3     7663.11     8062.99     79.28 o 
   3   4   3     1432.08     1592.64     19.61 o 
   4   4   3      915.84      967.33     12.57 o 
   5   4   3      684.57      695.36      8.61 o 
   6   4   3      288.61      274.06      7.82 o 
   7   4   3        1.52        0.52      1.28 o 
   8   4   3        4.30        6.20      1.74 o 
   9   4   3      106.80      107.21      4.95 o 
  10   4   3      162.43      156.56      6.09 o 
  11   4   3        5.89        5.77      2.28 o 
  12   4   3       35.12       36.33      5.56 o 
 -11   5   3       12.09        7.41      4.13 o 
 -10   5   3       12.47       14.20      3.53 o 
  -9   5   3       61.74       62.80      7.89 o 
  -8   5   3       36.95       30.58      3.91 o 
  -7   5   3       87.22       80.67      4.19 o 
  -6   5   3      396.41      340.17      8.15 o 
  -5   5   3       23.94       34.85      3.27 o 
  -4   5   3      749.29      860.15      9.45 o 
  -3   5   3      257.47      309.53      3.99 o 
  -2   5   3      938.80      985.50      8.87 o 
  -1   5   3     1982.70     2105.69     19.79 o 
   0   5   3       66.89       72.36      1.51 o 
   1   5   3        0.05        0.72      0.56 o 
   2   5   3      690.26      817.07      7.27 o 
   3   5   3       25.81       18.09      2.74 o 
   4   5   3       18.79       27.12      1.84 o 
   5   5   3      194.49      173.62      3.96 o 
   6   5   3     1369.35     1348.19     21.08 o 
   7   5   3      673.66      602.49     11.75 o 
   8   5   3      112.22      101.90      5.39 o 
   9   5   3      310.95      299.35      8.22 o 
  10   5   3       48.54       49.48      4.08 o 
  11   5   3       88.14       75.34      5.25 o 
  12   5   3       16.82       15.60      3.78 o 
 -10   6   3        2.01       -0.29      2.69 o 
  -9   6   3      152.15      147.07      7.60 o 
  -8   6   3       89.99       89.55     10.00 o 
  -7   6   3       32.96       24.10      3.42 o 
  -6   6   3      690.96      706.47     11.34 o 
  -5   6   3      520.06      597.38      9.67 o 
  -4   6   3       82.22       94.91      2.20 o 
  -3   6   3      180.77      180.49      3.05 o 
  -2   6   3      125.11      107.81      2.38 o 
  -1   6   3      104.76      113.63      2.28 o 
   0   6   3      542.36      603.19      7.67 o 
   1   6   3      585.75      668.74      6.52 o 
   2   6   3     2892.37     3137.65     26.82 o 
   3   6   3      208.09      233.51      3.82 o 
   4   6   3        7.58        4.05      1.45 o 
   5   6   3      571.34      562.05      8.96 o 
   6   6   3       11.84       12.91      2.02 o 
   7   6   3      373.86      327.63      8.12 o 
   8   6   3       43.98       50.10      3.71 o 
   9   6   3       18.76       17.83      2.67 o 
  10   6   3        4.79        5.72      2.16 o 
  11   6   3      132.02      145.04      6.50 o 
  12   6   3       43.56       47.14      4.59 o 
 -10   7   3        9.29        5.33      3.25 o 
  -9   7   3        0.12       -0.67      2.52 o 
  -8   7   3       78.26       86.58      6.67 o 
  -7   7   3       19.29       20.06      3.50 o 
  -6   7   3        3.05        6.91      1.88 o 
  -5   7   3     1607.71     1495.89     20.22 o 
  -4   7   3      419.01      426.87      6.49 o 
  -3   7   3      419.18      423.17      6.04 o 
  -2   7   3        8.04       11.02      1.41 o 
  -1   7   3     2412.20     2456.75     23.78 o 
   0   7   3     1113.01     1258.47     12.16 o 
   1   7   3     1475.41     1505.72     14.02 o 
   2   7   3        6.74        7.23      1.00 o 
   3   7   3      610.31      587.62      8.02 o 
   4   7   3      425.84      398.88      6.27 o 
   5   7   3      453.63      451.40     11.14 o 
   6   7   3      173.60      165.90      8.09 o 
   7   7   3        2.69        2.42      1.97 o 
   8   7   3      111.56      125.75      7.23 o 
   9   7   3      482.47      463.99     11.11 o 
  10   7   3        1.76        4.18      2.10 o 
  11   7   3      191.72      192.19      7.48 o 
  12   7   3       48.24       47.10      4.73 o 
  -9   8   3      397.26      418.58     14.33 o 
  -8   8   3      186.09      189.68      6.83 o 
  -7   8   3       52.20       53.02      4.07 o 
  -6   8   3       16.55       16.92      2.55 o 
  -5   8   3      190.50      176.46      5.14 o 
  -4   8   3       92.93      105.69      4.19 o 
  -3   8   3       68.97       75.53      2.76 o 
  -2   8   3        0.97        1.47      1.71 o 
  -1   8   3      120.86      127.71      3.63 o 
   0   8   3        2.08        1.55      0.95 o 
   1   8   3       37.16       40.25      2.11 o 
   2   8   3      250.45      248.77      4.54 o 
   3   8   3      182.47      181.81      5.57 o 
   4   8   3      456.56      415.87      7.75 o 
   5   8   3       38.00       41.86      3.51 o 
   6   8   3      821.50      750.04     14.12 o 
   7   8   3       49.27       47.40      5.16 o 
   8   8   3      321.17      317.78     11.82 o 
   9   8   3      172.11      184.55     11.40 o 
  10   8   3       22.46       26.05      4.74 o 
  11   8   3       54.38       63.59      7.12 o 
  12   8   3       94.34       97.42      8.96 o 
  -9   9   3        2.98        6.25      2.83 o 
  -8   9   3       50.75       47.47      4.36 o 
  -7   9   3       17.53       14.94      2.85 o 
  -6   9   3       73.40       70.43      4.55 o 
  -5   9   3       47.98       50.60      2.62 o 
  -4   9   3      186.60      149.74      4.93 o 
  -3   9   3        5.96        2.44      1.28 o 
  -2   9   3       76.39       62.03      2.79 o 
  -1   9   3     1082.27     1017.90     13.26 o 
   0   9   3       19.41        7.80      1.81 o 
   1   9   3       23.17       20.27      1.99 o 
   2   9   3      846.55      899.24     11.47 o 
   3   9   3       32.15       40.38      6.08 o 
   4   9   3      862.93      810.44     13.89 o 
   5   9   3       34.22       32.86      3.54 o 
   6   9   3      348.15      359.02      9.08 o 
   7   9   3      299.38      297.11      9.55 o 
   8   9   3       77.37       73.27      4.94 o 
   9   9   3       44.45       50.00      9.05 o 
  10   9   3       21.04       15.51      6.57 o 
  11   9   3        0.73        3.77      4.68 o 
  -8  10   3      233.47      240.91     13.07 o 
  -7  10   3       46.63       36.56      6.25 o 
  -6  10   3        1.26       -1.91      3.18 o 
  -5  10   3       66.17       69.50      4.34 o 
  -4  10   3      241.74      244.76     11.43 o 
  -3  10   3       75.70       71.87      4.35 o 
  -2  10   3      221.96      204.97      6.85 o 
  -1  10   3      130.49       96.37      6.48 o 
   0  10   3        9.96        4.11      1.88 o 
   1  10   3       10.30       18.07      2.16 o 
   2  10   3      224.39      206.52      7.09 o 
   3  10   3        2.89        0.81      2.34 o 
   4  10   3       12.18        6.88      2.49 o 
   5  10   3       26.89       32.24      5.37 o 
   6  10   3      533.66      506.41     14.31 o 
   7  10   3       22.63       21.86      6.28 o 
   8  10   3       42.83       41.61      4.82 o 
   9  10   3       49.75       51.44      7.54 o 
  10  10   3       58.59       60.61      6.04 o 
  11  10   3        0.42        0.17      2.65 o 
  -7  11   3       28.54       25.24      5.98 o 
  -6  11   3       12.76       17.22      4.92 o 
  -5  11   3       35.18       27.18      4.30 o 
  -4  11   3        4.06       -0.76      2.82 o 
  -3  11   3       37.85       30.28      3.83 o 
  -2  11   3        3.40       -0.21      2.32 o 
  -1  11   3      464.70      451.18     11.42 o 
   0  11   3       31.68       30.33      3.34 o 
   1  11   3      278.43      258.02      6.15 o 
   2  11   3       73.76       86.17      6.78 o 
   3  11   3      529.68      507.85     11.79 o 
   4  11   3      429.97      434.98     12.04 o 
   5  11   3       49.27       50.24      5.36 o 
   6  11   3       27.37       26.62      5.58 o 
   7  11   3       71.59       73.09      8.12 o 
   8  11   3       50.04       45.85      7.07 o 
   9  11   3      266.49      258.23     13.93 o 
  10  11   3        6.88        2.70      3.44 o 
  -6  12   3        5.23        1.42      3.98 o 
  -5  12   3       52.27       60.76      7.32 o 
  -4  12   3       72.56       64.89      7.17 o 
  -3  12   3      137.02      143.81     11.07 o 
  -2  12   3        1.21       -0.79      2.91 o 
  -1  12   3       59.25       58.38      5.65 o 
   0  12   3      184.12      166.81      6.13 o 
   1  12   3       26.58       38.04      6.86 o 
   2  12   3        1.87        2.39      3.16 o 
   3  12   3        1.32        3.06      3.34 o 
   4  12   3      351.92      370.43     10.36 o 
   5  12   3      148.15      175.41      8.88 o 
   6  12   3       58.04       55.06      6.99 o 
   7  12   3        0.59        1.46      3.89 o 
   8  12   3       35.42       29.36      6.23 o 
   9  12   3       32.18       28.86      6.30 o 
  -5  13   3        0.24        1.67      3.98 o 
  -4  13   3      125.56      127.33      9.13 o 
  -3  13   3      109.96      110.80     10.40 o 
  -2  13   3        2.91       -4.43      5.60 o 
  -1  13   3       45.16       37.94      4.26 o 
   0  13   3       50.08       54.83      8.44 o 
   1  13   3       64.18       67.75      8.57 o 
   2  13   3      138.42      131.84      7.71 o 
   3  13   3      253.61      261.13     12.29 o 
   4  13   3       78.05       82.45      6.23 o 
   5  13   3       14.71       12.17      3.79 o 
   6  13   3        2.34        2.47      3.49 o 
   7  13   3       12.12       10.40     13.68 o 
   8  13   3      110.16      115.02     16.63 o 
  -3  14   3       19.56       20.17      4.52 o 
  -2  14   3       41.46       55.11      4.56 o 
  -1  14   3      209.07      195.39     15.11 o 
   0  14   3       88.08       99.97     12.74 o 
   1  14   3       47.53       45.32     11.00 o 
   2  14   3      107.52       92.55     20.86 o 
   3  14   3      440.37      449.23     13.00 o 
   4  14   3      150.47      164.52     10.63 o 
   5  14   3       40.35       37.16      7.64 o 
   6  14   3      201.90      226.15     11.12 o 
   7  14   3       36.83       47.52      6.46 o 
  -1  15   3       45.34       59.31     10.97 o 
   0  15   3       90.87       92.06     12.90 o 
   1  15   3      263.36      277.12     19.08 o 
   2  15   3       16.60       20.63      8.07 o 
   3  15   3        0.38        5.29     17.54 o 
   4  15   3        9.33       16.10     13.13 o 
   5  15   3        1.94        6.31      5.49 o 
  -3 -13   4       57.28       62.50      7.89 o 
  -2 -13   4        0.20       -2.84      6.27 o 
  -1 -13   4        5.69        1.23      4.45 o 
   0 -13   4      129.40      126.45     12.28 o 
  -6 -12   4       85.45       80.07     17.80 o 
  -5 -12   4       42.47       63.83     24.56 o 
  -4 -12   4       31.34       44.11      6.25 o 
  -3 -12   4       63.44       63.55      7.51 o 
  -2 -12   4        2.25        4.20      7.72 o 
  -1 -12   4       22.90       17.65      4.75 o 
   0 -12   4       45.53       61.04      9.75 o 
   1 -12   4        1.68        7.15      7.82 o 
   2 -12   4       38.22       46.63     15.57 o 
   3 -12   4       15.75        3.44     23.43 o 
  -8 -11   4       61.39       78.78      6.99 o 
  -7 -11   4       33.04       39.60      6.77 o 
  -6 -11   4       39.23       48.12      6.03 o 
  -5 -11   4       21.91        9.22      6.88 o 
  -4 -11   4       10.98       11.41      4.32 o 
  -3 -11   4        0.76       -0.24      4.60 o 
  -2 -11   4      150.12      149.35     11.44 o 
  -1 -11   4       18.48       16.40      4.63 o 
   0 -11   4      111.44      106.98     12.33 o 
   1 -11   4        7.35        2.49      7.04 o 
   2 -11   4        8.93        5.14      5.31 o 
   3 -11   4      311.29      317.14     14.46 o 
   4 -11   4      281.78      272.11     13.31 o 
   5 -11   4       22.50       19.71      7.76 o 
  -9 -10   4       28.11       32.81     10.98 o 
  -8 -10   4       64.77       82.50      6.86 o 
  -7 -10   4       12.34       11.45      3.68 o 
  -6 -10   4       13.98       19.96      7.87 o 
  -5 -10   4       73.87       77.99      6.78 o 
  -4 -10   4        4.59        6.69      3.48 o 
  -3 -10   4        8.45        6.91      5.16 o 
  -2 -10   4      189.64      181.06     13.25 o 
  -1 -10   4       16.36       23.61      4.28 o 
   0 -10   4       68.11       65.97      7.85 o 
   1 -10   4       12.32       12.18      6.23 o 
   2 -10   4        4.47        3.67      4.74 o 
   3 -10   4       25.34       24.52      6.77 o 
   4 -10   4       98.67       87.99      5.35 o 
   5 -10   4      170.17      178.74      6.12 o 
   6 -10   4       46.81       53.99      7.22 o 
  -9  -9   4       89.56       86.40      7.74 o 
  -8  -9   4      107.80      115.54      6.98 o 
  -7  -9   4       87.60       88.73      6.19 o 
  -6  -9   4        1.17        0.94      4.73 o 
  -5  -9   4       11.79        8.27      3.16 o 
  -4  -9   4        8.78       12.51      7.89 o 
  -3  -9   4       12.49       15.37      5.97 o 
  -2  -9   4      964.93      958.75     22.62 o 
  -1  -9   4      969.95      933.74     18.06 o 
   0  -9   4       36.81       39.95      4.99 o 
   1  -9   4      128.10      135.26      7.44 o 
   2  -9   4      122.93      124.70      9.66 o 
   3  -9   4       40.27       39.72      3.78 o 
   4  -9   4       21.18       19.86      6.83 o 
   5  -9   4       21.35       24.58      7.03 o 
   6  -9   4        2.07       -0.80      2.63 o 
   7  -9   4       75.27       90.43      5.17 o 
 -10  -8   4      132.18      130.77      7.99 o 
  -9  -8   4      105.57      111.33      9.54 o 
  -8  -8   4       21.35       19.52      3.47 o 
  -7  -8   4       42.95       43.85      5.32 o 
  -6  -8   4       41.16       52.32      4.89 o 
  -5  -8   4      761.59      724.17     17.48 o 
  -4  -8   4        9.56       13.69      3.37 o 
  -3  -8   4        0.14       -2.28      2.28 o 
  -2  -8   4       19.20       24.26      4.13 o 
  -1  -8   4      275.89      250.15      8.19 o 
   0  -8   4      341.79      322.60      9.52 o 
   1  -8   4      241.39      257.31      9.19 o 
   2  -8   4        0.12       -1.39      1.71 o 
   3  -8   4      167.94      165.12      6.37 o 
   4  -8   4       10.96        9.62      2.72 o 
   5  -8   4       89.83       97.57      8.31 o 
   6  -8   4       10.17       11.07      2.36 o 
   7  -8   4       91.27       94.61      9.84 o 
   8  -8   4       12.18        5.64      3.86 o 
 -11  -7   4        8.67       12.32      3.39 o 
 -10  -7   4      449.16      469.41     14.44 o 
  -9  -7   4        9.31        1.33      2.43 o 
  -8  -7   4       74.99       75.00      5.44 o 
  -7  -7   4       55.44       59.87      4.32 o 
  -6  -7   4      988.59      884.37     19.22 o 
  -5  -7   4      359.34      345.62     10.20 o 
  -4  -7   4        3.27       -1.98      2.14 o 
  -3  -7   4      398.03      366.00     26.86 o 
  -2  -7   4      479.79      475.69     12.96 o 
  -1  -7   4       19.14       20.78      3.49 o 
   0  -7   4      859.46      826.34     15.71 o 
   1  -7   4      721.32      683.35     14.08 o 
   2  -7   4     2024.36     1894.66     27.23 o 
   3  -7   4        0.01       -0.90      2.13 o 
   4  -7   4       52.48       51.45      4.27 o 
   5  -7   4       35.22       36.81      3.09 o 
   6  -7   4        8.09        7.45      2.07 o 
   7  -7   4        4.59        2.24      4.86 o 
   8  -7   4       12.23       12.68      4.93 o 
   9  -7   4        2.61       -1.83      3.43 o 
 -11  -6   4        7.66        3.18      6.29 o 
 -10  -6   4       27.68       27.40      7.61 o 
  -9  -6   4        0.02       -0.11      2.96 o 
  -8  -6   4        4.54       -1.24      1.85 o 
  -7  -6   4        4.13        5.77      2.21 o 
  -6  -6   4       11.78       19.34      2.22 o 
  -5  -6   4      585.79      507.10     12.42 o 
  -4  -6   4      350.62      342.81      9.65 o 
  -3  -6   4      418.96      394.24     18.26 o 
  -2  -6   4      103.28       89.59      6.03 o 
  -1  -6   4      208.23      193.78     10.69 o 
   0  -6   4      172.02      186.71      7.33 o 
   1  -6   4      137.48      144.74      3.96 o 
   2  -6   4      245.42      257.11      6.62 o 
   3  -6   4      468.92      430.45      8.31 o 
   4  -6   4        0.56       -0.87      2.09 o 
   5  -6   4      325.22      331.00      9.39 o 
   6  -6   4       86.04       95.37      4.18 o 
   7  -6   4       16.40       14.80      3.49 o 
   8  -6   4        2.26        3.53      3.27 o 
   9  -6   4        1.63        3.56      3.43 o 
  10  -6   4        5.72        3.21      4.32 o 
 -11  -5   4        4.52        0.85      4.29 o 
 -10  -5   4        7.22        1.71      2.02 o 
  -9  -5   4        2.44        0.74      4.48 o 
  -8  -5   4       93.17      102.43     11.64 o 
  -7  -5   4      150.86      162.60     12.18 o 
  -6  -5   4        3.07        0.77      1.60 o 
  -5  -5   4      202.64      186.59      7.77 o 
  -4  -5   4      192.50      209.93      8.28 o 
  -3  -5   4        5.48        1.45      1.46 o 
  -1  -5   4       65.56       63.08      2.69 o 
   0  -5   4      211.59      207.03      5.28 o 
   1  -5   4        6.33        1.96      2.63 o 
   2  -5   4      126.69      118.02      3.14 o 
   3  -5   4      605.08      553.78      8.18 o 
   4  -5   4       20.15       14.98      2.19 o 
   5  -5   4     1240.43     1200.06     13.33 o 
   6  -5   4       11.20       13.48      1.57 o 
   7  -5   4       72.06       74.27      3.23 o 
   8  -5   4      208.32      216.93      6.41 o 
   9  -5   4       29.21       33.95      4.80 o 
  10  -5   4       17.51       22.16      3.70 o 
 -12  -4   4       98.28       97.85      5.52 o 
 -11  -4   4       99.22      102.78      4.66 o 
 -10  -4   4       38.66       36.88      2.90 o 
  -9  -4   4        0.93       -0.41      1.17 o 
  -8  -4   4       45.90       45.03      2.39 o 
  -7  -4   4       79.25       73.51      5.27 o 
  -6  -4   4      177.73      155.32      4.43 o 
  -5  -4   4      354.94      364.93      5.79 o 
  -4  -4   4       56.89       56.43      1.84 o 
  -3  -4   4      342.79      357.84      5.98 o 
  -2  -4   4      432.19      402.86     17.40 o 
  -1  -4   4     1124.85     1089.23     12.22 o 
   0  -4   4       10.51       11.83      1.65 o 
   1  -4   4       99.73      102.91      2.66 o 
   2  -4   4      118.13      144.58      2.87 o 
   3  -4   4      387.21      320.13     24.45 o 
   4  -4   4      314.33      314.64      5.11 o 
   5  -4   4     1209.45     1133.59     12.51 o 
   6  -4   4       47.19       42.09      2.05 o 
   7  -4   4      116.50      114.69      4.15 o 
   8  -4   4        7.03        8.07      2.01 o 
   9  -4   4       59.38       62.79      4.09 o 
  10  -4   4       15.62       15.81      2.84 o 
  11  -4   4        0.17       -0.97      2.86 o 
 -12  -3   4       27.41       32.89      3.40 o 
 -11  -3   4       22.38       25.75      2.65 o 
 -10  -3   4        4.80        3.74      1.50 o 
  -9  -3   4      177.74      180.32      6.88 o 
  -8  -3   4     1109.15     1089.29     25.04 o 
  -7  -3   4        1.59        2.21      1.97 o 
  -6  -3   4      112.25      105.15      7.96 o 
  -5  -3   4       63.62       66.77      4.29 o 
  -4  -3   4        0.21        0.28      0.57 o 
  -3  -3   4      294.00      263.66      4.14 o 
  -2  -3   4      798.38      792.71      9.01 o 
  -1  -3   4      229.05      253.45      5.64 o 
   0  -3   4     2939.18     2966.25     30.38 o 
   1  -3   4      793.36      813.41      9.61 o 
   2  -3   4       33.09       26.78      1.43 o 
   3  -3   4     1064.87     1111.34     19.29 o 
   4  -3   4      250.24      242.50      4.26 o 
   5  -3   4        8.28        9.97      1.36 o 
   6  -3   4      148.55      138.08      3.02 o 
   7  -3   4       64.75       59.15      2.34 o 
   8  -3   4      290.04      276.26      6.91 o 
   9  -3   4       24.93       25.73      2.87 o 
  10  -3   4      162.65      172.09      6.02 o 
  11  -3   4        4.96        5.56      2.37 o 
 -12  -2   4        0.01        1.11      3.46 o 
 -11  -2   4      133.16      130.53      6.04 o 
 -10  -2   4       29.81       36.67      2.94 o 
  -9  -2   4       78.16       72.50      3.24 o 
  -8  -2   4      180.80      181.55      4.53 o 
  -7  -2   4        0.05       -0.74      2.43 o 
  -6  -2   4       79.90       74.44      6.13 o 
  -5  -2   4        0.69       -0.12      1.38 o 
  -4  -2   4       41.67       27.23      2.74 o 
  -2  -2   4       12.52       17.86      0.85 o 
  -1  -2   4        1.70        0.02      0.66 o 
   0  -2   4     1643.40     1782.27     18.72 o 
   1  -2   4      741.31      896.51      9.35 o 
   2  -2   4       76.93       87.42      2.29 o 
   3  -2   4     2088.41     2162.39     21.72 o 
   4  -2   4      193.48      210.34      3.41 o 
   5  -2   4      112.60      106.02      2.45 o 
   6  -2   4      244.03      234.88      4.48 o 
   7  -2   4      317.35      313.56      6.89 o 
   8  -2   4       49.83       42.01      3.07 o 
   9  -2   4       10.54       12.63      2.23 o 
  10  -2   4      130.00      123.78      5.03 o 
  11  -2   4        7.44        2.15      3.19 o 
  12  -2   4       41.22       49.33      5.11 o 
 -12  -1   4        7.54        8.86      2.52 o 
 -11  -1   4      200.04      213.41      7.66 o 
 -10  -1   4        9.38       11.25      2.05 o 
  -9  -1   4       10.96       14.34      1.97 o 
  -8  -1   4      301.85      345.12      7.25 o 
  -7  -1   4      682.12      711.77     17.55 o 
  -6  -1   4      132.24      131.89      5.92 o 
  -5  -1   4     1911.74     2046.72     38.23 o 
  -4  -1   4      671.29      702.03     15.18 o 
  -3  -1   4        9.76        8.00      3.16 o 
  -2  -1   4      268.46      310.85      3.97 o 
  -1  -1   4      304.79      332.32      5.07 o 
   0  -1   4     2098.75     2139.11     24.92 o 
   1  -1   4     3013.68     3141.90     29.39 o 
   2  -1   4       61.39       67.75      1.77 o 
   3  -1   4      536.85      501.20      7.15 o 
   4  -1   4     1679.88     1713.04     16.13 o 
   5  -1   4       80.02       74.26      3.45 o 
   6  -1   4        2.16        5.64      1.38 o 
   7  -1   4      136.22      138.71      4.33 o 
   8  -1   4       26.72       29.20      2.68 o 
   9  -1   4      426.31      430.08      8.94 o 
  10  -1   4        2.63        5.06      2.36 o 
  11  -1   4       14.67       17.32      3.31 o 
  12  -1   4       14.43       15.10      3.28 o 
 -12   0   4       20.48       21.27      4.06 o 
 -11   0   4        3.48        8.63      5.33 o 
 -10   0   4      150.17      163.65      5.70 o 
  -9   0   4      121.46      140.02      4.83 o 
  -8   0   4      909.24      884.55     15.02 o 
  -7   0   4       14.30       13.94      2.96 o 
  -6   0   4      418.25      406.78      5.83 o 
  -5   0   4     3027.52     3177.67     56.62 o 
  -4   0   4      271.85      294.86     12.65 o 
  -3   0   4      234.35      198.72      3.78 o 
  -2   0   4      929.74      992.66     12.60 o 
  -1   0   4      570.21      574.27      7.61 o 
   0   0   4      235.09      231.20      3.48 o 
   1   0   4      676.18      635.53      6.27 o 
   2   0   4        7.70        9.40      0.76 o 
   3   0   4        9.45       11.59      0.89 o 
   4   0   4      589.54      632.34      6.51 o 
   5   0   4      162.62      208.22      3.65 o 
   6   0   4      200.19      211.96      5.41 o 
   7   0   4      277.60      252.47      8.01 o 
   8   0   4       43.27       40.36      2.80 o 
   9   0   4      237.56      232.82      7.57 o 
  10   0   4      118.01      103.77      5.72 o 
  11   0   4        7.46       11.39      2.79 o 
  12   0   4       30.06       34.49      4.28 o 
 -12   1   4       23.58       21.98      4.40 o 
 -11   1   4       88.80       87.43      5.60 o 
 -10   1   4      123.32      118.80      5.88 o 
  -9   1   4       57.95       57.02      3.48 o 
  -8   1   4      193.25      201.12      5.75 o 
  -7   1   4       27.08       23.48      2.69 o 
  -6   1   4      260.32      268.14      4.70 o 
  -5   1   4       71.27       83.43      2.13 o 
  -4   1   4      958.24      905.95     12.15 o 
  -3   1   4      272.05      298.49      3.66 o 
  -1   1   4      155.49      164.35      2.61 o 
   0   1   4     6810.03     6750.12     58.69 o 
   1   1   4      598.91      581.66      5.59 o 
   2   1   4     2007.67     1999.25     16.69 o 
   3   1   4      447.92      469.39      6.10 o 
   4   1   4     3363.10     3401.00     30.25 o 
   5   1   4       71.57       81.55      1.92 o 
   6   1   4     1754.47     1789.22     33.27 o 
   7   1   4      191.89      197.94      4.93 o 
   8   1   4       65.86       56.49      3.95 o 
   9   1   4       14.98       11.38      2.36 o 
  10   1   4      101.99      103.98      6.39 o 
  11   1   4        2.50       -0.65      1.99 o 
  12   1   4        1.56       -1.14      2.21 o 
 -12   2   4       55.39       44.02      5.03 o 
 -11   2   4       93.06      100.53      7.75 o 
 -10   2   4       32.07       22.86      3.38 o 
  -9   2   4       31.47       26.28      3.29 o 
  -8   2   4      261.88      267.44     10.75 o 
  -7   2   4      646.54      650.13     11.92 o 
  -6   2   4        1.27        2.09      1.09 o 
  -5   2   4       52.58       63.42      2.16 o 
  -4   2   4      535.03      557.16      6.69 o 
  -3   2   4      268.63      306.13      5.50 o 
  -2   2   4        0.22        0.56      0.43 o 
  -1   2   4       36.48       20.99      2.87 o 
   0   2   4      949.75      902.28      8.43 o 
   1   2   4      836.76      847.95      8.27 o 
   2   2   4      165.16      143.72      2.35 o 
   3   2   4     1554.34     1635.57     17.23 o 
   4   2   4      130.49      155.60      4.09 o 
   5   2   4      412.31      396.14      7.46 o 
   7   2   4      109.79      110.36      3.61 o 
   8   2   4       63.42       65.58      3.97 o 
   9   2   4      300.78      297.41      8.42 o 
  10   2   4      132.40      128.08      7.43 o 
  11   2   4      163.18      145.58      6.56 o 
  12   2   4       22.96       18.50      3.31 o 
 -11   3   4       57.42       56.97      7.69 o 
 -10   3   4        7.72        6.84      3.02 o 
  -9   3   4        7.73       11.22      3.47 o 
  -8   3   4      134.26      147.27      5.23 o 
  -7   3   4      700.34      738.57     13.45 o 
  -6   3   4      515.65      540.88     11.18 o 
  -4   3   4       30.44       33.64      2.06 o 
  -3   3   4       40.01       34.08      1.87 o 
  -2   3   4        0.71        1.96      0.64 o 
  -1   3   4      522.78      519.43      5.35 o 
   0   3   4      309.72      343.21      3.72 o 
   1   3   4       39.74       43.11      1.18 o 
   2   3   4       59.07       63.13      1.54 o 
   3   3   4     4966.05     5177.03     90.24 o 
   4   3   4       12.82       12.26      0.86 o 
   5   3   4        4.52        0.80      0.97 o 
   6   3   4        1.19        0.50      0.91 o 
   7   3   4      457.92      428.59      9.45 o 
   8   3   4       94.49      102.98      4.52 o 
   9   3   4       48.97       52.98      4.06 o 
  10   3   4       16.79       14.02      2.67 o 
  11   3   4        2.25        1.68      2.05 o 
  12   3   4       35.71       38.07      4.26 o 
 -11   4   4        0.00       -1.62      2.39 o 
 -10   4   4       43.40       39.67      4.60 o 
  -9   4   4        9.63        7.28      3.12 o 
  -8   4   4        2.84        0.59      2.56 o 
  -7   4   4        6.09        4.87      1.61 o 
  -6   4   4       19.86       26.28      2.44 o 
  -5   4   4     1733.06     1696.24     59.26 o 
  -4   4   4     1426.71     1536.97     15.88 o 
  -3   4   4      137.27      134.33      2.35 o 
  -2   4   4      144.76      155.76      2.49 o 
  -1   4   4        2.47        3.69      0.70 o 
   0   4   4      501.16      537.92      5.11 o 
   1   4   4       34.85       21.07      0.87 o 
   2   4   4      105.52      127.42      2.43 o 
   3   4   4      862.78      874.62     12.58 o 
   4   4   4     1750.40     1861.85     20.02 o 
   5   4   4       38.01       62.93      2.50 o 
   6   4   4        0.57        0.82      1.10 o 
   7   4   4      901.82      870.50     15.52 o 
   8   4   4      313.55      307.10      8.51 o 
   9   4   4      519.34      516.70     11.62 o 
  10   4   4       74.87       72.17      5.24 o 
  11   4   4       88.33       86.07      5.63 o 
  12   4   4       67.73       73.43      9.00 o 
 -11   5   4       45.42       50.91      5.74 o 
 -10   5   4        0.39        0.60      2.72 o 
  -9   5   4        7.67        8.55      2.60 o 
  -8   5   4       53.26       56.14      4.96 o 
  -7   5   4       30.02       38.06      3.91 o 
  -6   5   4       25.14       39.13      3.03 o 
  -5   5   4      110.33      119.03      4.18 o 
  -4   5   4     1445.07     1498.91     14.89 o 
  -3   5   4      891.27      899.41      9.54 o 
  -2   5   4      173.87      222.67      3.42 o 
  -1   5   4      185.44      222.51      3.24 o 
   0   5   4        5.91        7.50      0.73 o 
   1   5   4      637.82      640.73      6.11 o 
   2   5   4     2445.29     2579.89     22.35 o 
   3   5   4     2156.00     2381.74     20.48 o 
   4   5   4     1551.32     1700.31     21.57 o 
   5   5   4     1398.79     1385.85     15.98 o 
   6   5   4     1727.72     1763.09     22.33 o 
   7   5   4       75.73       79.45      6.52 o 
   8   5   4        0.76       -0.61      1.31 o 
   9   5   4       12.85       10.96      2.25 o 
  10   5   4      109.20      103.99      5.34 o 
  11   5   4      131.04      142.02      6.39 o 
  12   5   4      221.13      227.08      8.48 o 
 -10   6   4        2.90        1.80      2.75 o 
  -9   6   4       21.65       27.88      9.45 o 
  -8   6   4       25.30       30.33      9.35 o 
  -7   6   4        0.47       -0.97      1.88 o 
  -6   6   4      302.28      268.03      8.88 o 
  -5   6   4       17.93       11.31      1.94 o 
  -4   6   4        0.04        2.18      0.95 o 
  -3   6   4     2064.61     2186.54     22.44 o 
  -2   6   4       37.96       44.43      1.54 o 
  -1   6   4     3618.73     3836.06     29.90 o 
   0   6   4      117.06      119.58      2.34 o 
   1   6   4      656.01      597.66      6.24 o 
   2   6   4      136.36      129.17      2.25 o 
   3   6   4      641.56      634.79      6.76 o 
   4   6   4     1208.11     1295.41     17.25 o 
   5   6   4       15.03       31.28      2.34 o 
   6   6   4      256.82      252.44      5.93 o 
   7   6   4     1374.20     1286.32     21.17 o 
   8   6   4        4.33        4.65      1.89 o 
   9   6   4      248.09      246.49      7.64 o 
  10   6   4        5.04        4.36      2.17 o 
  11   6   4       63.58       58.59      4.91 o 
  12   6   4        2.00        1.23      2.75 o 
 -10   7   4       23.54       23.51      4.62 o 
  -9   7   4      158.31      156.40      8.15 o 
  -8   7   4       19.13       25.41      4.01 o 
  -7   7   4      729.59      737.34     23.88 o 
  -6   7   4        1.72        2.86      1.62 o 
  -5   7   4       11.16       15.28      2.18 o 
  -4   7   4      178.86      197.80      3.93 o 
  -3   7   4      634.95      631.20      7.00 o 
  -2   7   4        3.07        3.84      1.08 o 
  -1   7   4     1497.37     1591.12     13.72 o 
   0   7   4       72.69       73.01      3.66 o 
   1   7   4      790.60      785.81      7.15 o 
   2   7   4      497.31      496.42      6.20 o 
   3   7   4       76.45       81.80      4.54 o 
   4   7   4       41.25       45.54      2.40 o 
   5   7   4       62.78       68.01      3.28 o 
   6   7   4     1261.51     1199.84     20.47 o 
   7   7   4      525.82      490.54     17.89 o 
   8   7   4      125.55      138.61      4.83 o 
   9   7   4        8.21       11.27      2.48 o 
  10   7   4       74.60       71.87      5.10 o 
  11   7   4        5.01        3.60      2.36 o 
  12   7   4       49.61       51.87      5.79 o 
  -9   8   4        6.99       12.20      3.68 o 
  -8   8   4        0.21        0.55      2.67 o 
  -7   8   4      313.27      291.12     10.63 o 
  -6   8   4      322.55      315.56      9.19 o 
  -5   8   4        7.98        1.98      1.68 o 
  -4   8   4      239.01      238.60      4.54 o 
  -3   8   4      292.49      268.59      4.78 o 
  -2   8   4      359.00      388.62      6.02 o 
  -1   8   4      706.48      668.67      8.50 o 
   0   8   4      350.47      368.30      6.27 o 
   1   8   4       19.16       20.13      1.68 o 
   2   8   4      481.72      492.39      6.01 o 
   3   8   4      285.12      293.84      5.46 o 
   4   8   4     1851.97     1809.37     20.57 o 
   5   8   4        1.09        3.43      1.75 o 
   6   8   4      153.86      154.64      7.84 o 
   7   8   4        1.15        8.99      4.56 o 
   8   8   4        1.35        0.66      2.64 o 
   9   8   4       47.92       58.12      8.83 o 
  10   8   4        0.35        2.54      3.38 o 
  11   8   4       15.11       20.41      4.71 o 
  12   8   4        0.08        1.87      3.40 o 
  -9   9   4      298.10      314.68     12.51 o 
  -8   9   4        0.39       -1.28      2.20 o 
  -7   9   4       32.22       23.07      3.10 o 
  -6   9   4      539.33      532.02     11.62 o 
  -5   9   4       52.67       53.61      3.86 o 
  -4   9   4        0.01        3.67      1.71 o 
  -3   9   4       35.88       35.33      2.76 o 
  -2   9   4       29.23       29.62      2.14 o 
  -1   9   4      200.19      205.34      4.46 o 
   0   9   4        4.34        0.96      1.61 o 
   1   9   4        4.15        1.70      1.52 o 
   2   9   4      245.05      245.56      4.91 o 
   3   9   4      584.17      602.70     11.57 o 
   4   9   4      581.05      533.39     13.93 o 
   5   9   4       14.45        9.99      2.09 o 
   6   9   4       11.39       14.93      2.69 o 
   7   9   4        2.99        7.00      2.18 o 
   8   9   4      554.51      579.82     17.68 o 
   9   9   4        0.12       -0.77      2.77 o 
  10   9   4      320.86      317.92     13.41 o 
  11   9   4        0.06        6.20      3.88 o 
  -8  10   4        0.55        1.58      2.50 o 
  -7  10   4      178.75      177.61      7.90 o 
  -6  10   4        6.50        6.72      2.37 o 
  -5  10   4        0.13       -1.15      1.74 o 
  -4  10   4       41.40       32.76      3.24 o 
  -3  10   4       22.44       17.57      2.39 o 
  -2  10   4       10.24       18.33      2.48 o 
  -1  10   4       59.45       57.38      3.40 o 
   0  10   4        0.02       -0.03      1.92 o 
   1  10   4        0.03       -0.85      1.39 o 
   2  10   4      436.93      470.37      7.33 o 
   3  10   4      458.54      420.03     10.02 o 
   4  10   4       51.59       37.23      4.23 o 
   5  10   4      288.00      310.49     14.41 o 
   6  10   4       53.89       50.91      5.08 o 
   7  10   4        9.57       14.68      3.43 o 
   8  10   4       50.39       36.78      7.27 o 
   9  10   4        1.17        6.81      2.98 o 
  10  10   4        8.32       18.76      3.92 o 
  11  10   4       10.03        8.45      3.46 o 
  -7  11   4       15.82       17.29      5.47 o 
  -6  11   4       39.45       36.90      6.10 o 
  -5  11   4       31.54       37.88      5.75 o 
  -4  11   4       20.53       19.22      4.45 o 
  -3  11   4        0.33       -3.06      4.18 o 
  -2  11   4      103.07      101.52      5.73 o 
  -1  11   4      243.08      228.62      7.68 o 
   0  11   4       49.53       49.80      3.88 o 
   1  11   4      555.16      592.96     10.26 o 
   2  11   4        8.09        5.20      3.93 o 
   3  11   4       97.60       93.80      5.67 o 
   4  11   4       11.81       17.82      3.28 o 
   5  11   4       74.85       74.44      5.90 o 
   6  11   4      108.18      106.90      9.45 o 
   7  11   4      601.73      603.87     16.86 o 
   8  11   4      831.01      789.51     20.41 o 
   9  11   4       50.36       55.54      6.10 o 
  10  11   4       75.39       76.88      7.32 o 
  -6  12   4      480.18      504.81     19.73 o 
  -5  12   4       78.07       72.54      7.86 o 
  -4  12   4        0.35        2.66      3.34 o 
  -3  12   4        8.63        8.44      3.02 o 
  -2  12   4      121.23      147.13      6.91 o 
  -1  12   4        1.31        5.47      3.60 o 
   0  12   4       13.75       11.69      3.25 o 
   1  12   4      880.70      876.31     22.59 o 
   2  12   4      711.98      694.20     25.05 o 
   3  12   4       22.67       26.11      4.09 o 
   4  12   4       61.01       65.82      5.21 o 
   5  12   4       71.90       67.41      5.92 o 
   6  12   4      353.44      338.25     12.37 o 
   7  12   4        0.58       -0.09      3.89 o 
   8  12   4      162.53      176.81     11.94 o 
   9  12   4       81.20       73.15     12.82 o 
  10  12   4      105.71       99.67     10.28 o 
  -5  13   4       65.93       64.26      7.68 o 
  -4  13   4        4.39        5.54      4.08 o 
  -3  13   4       45.94       59.46      6.81 o 
  -2  13   4       15.80       10.13      3.22 o 
  -1  13   4      260.86      273.58      9.25 o 
   0  13   4       78.14       75.44      4.97 o 
   1  13   4       17.11       15.75     11.17 o 
   2  13   4       77.20       76.18      8.10 o 
   3  13   4      312.13      308.89     10.02 o 
   4  13   4      161.20      171.50     10.93 o 
   5  13   4        1.16        1.34      2.96 o 
   6  13   4       58.63       59.03      6.53 o 
   7  13   4      122.04      116.06      8.77 o 
   8  13   4      278.80      280.48     15.71 o 
   9  13   4      149.74      161.37     12.45 o 
  -4  14   4        1.81       -0.98      3.84 o 
  -3  14   4      444.28      508.47     18.47 o 
  -2  14   4      443.58      484.45     10.94 o 
  -1  14   4       74.54       77.32     11.15 o 
   0  14   4       55.43       71.56     11.57 o 
   1  14   4       23.12       23.45      9.77 o 
   2  14   4      200.14      196.43     12.36 o 
   3  14   4       85.92       89.25     14.78 o 
   4  14   4        1.78        3.06      3.58 o 
   5  14   4       50.53       50.37     11.12 o 
   6  14   4       40.02       55.86     11.22 o 
   7  14   4        0.13        1.42      8.24 o 
  -1  15   4       14.51       20.54      9.17 o 
   0  15   4       59.07       54.92     11.44 o 
   1  15   4      138.07      157.79     15.64 o 
   2  15   4      184.86      182.02     16.47 o 
   3  15   4      399.63      392.64     16.62 o 
   4  15   4      216.15      226.32     13.04 o 
   5  15   4        9.96       13.55      6.54 o 
   6  15   4       90.38       95.85      8.73 o 
  -5 -12   5        2.67       11.52      6.23 o 
  -4 -12   5        0.34        1.02      4.08 o 
  -3 -12   5        0.92       -6.02      6.02 o 
  -2 -12   5      151.30      170.31     18.27 o 
  -1 -12   5       36.18       45.27      7.03 o 
   0 -12   5       81.28       92.84     11.11 o 
   1 -12   5        8.55       15.99      8.04 o 
   2 -12   5      106.62      111.41      8.44 o 
  -7 -11   5      221.07      225.06     10.33 o 
  -6 -11   5       10.95       17.70      4.43 o 
  -5 -11   5       65.45       80.98     12.48 o 
  -4 -11   5       27.53       20.40      4.95 o 
  -3 -11   5        0.14        3.08      4.13 o 
  -2 -11   5        3.21        4.65      4.05 o 
  -1 -11   5       27.51       25.50      4.97 o 
   0 -11   5       63.10       71.43      6.69 o 
   1 -11   5       57.36       67.68      9.61 o 
   2 -11   5        0.12        5.31      5.34 o 
   3 -11   5        6.37       -4.35     11.85 o 
   4 -11   5        5.81        1.13     18.42 o 
  -8 -10   5      101.44      125.22      7.72 o 
  -7 -10   5      158.68      161.52     19.12 o 
  -6 -10   5      184.04      190.12      9.06 o 
  -5 -10   5       59.00       75.97      6.78 o 
  -4 -10   5      145.41      142.05      8.25 o 
  -3 -10   5       13.22       16.67      4.46 o 
  -2 -10   5      209.98      208.99     10.36 o 
  -1 -10   5        8.20       12.32      3.92 o 
   0 -10   5        1.37       -4.95      4.95 o 
   1 -10   5       26.88       26.86      4.66 o 
   2 -10   5      134.06      120.64      8.00 o 
   3 -10   5       85.99       77.43     15.18 o 
   4 -10   5       94.86      100.99      9.20 o 
   5 -10   5        2.69        4.29      7.59 o 
   6 -10   5        6.67        0.17      2.98 o 
  -9  -9   5       55.29       60.17      6.04 o 
  -8  -9   5       17.58       21.82      4.28 o 
  -7  -9   5      113.95      116.25      7.04 o 
  -6  -9   5       10.42        7.36      3.42 o 
  -5  -9   5       10.85        8.63      3.18 o 
  -4  -9   5      152.79      135.24      7.68 o 
  -3  -9   5      642.53      593.05     17.86 o 
  -2  -9   5       64.58       60.38      6.47 o 
  -1  -9   5      127.70      130.53      6.76 o 
   0  -9   5       19.31       16.62      3.95 o 
   1  -9   5        7.40        7.03      3.52 o 
   2  -9   5      218.63      223.84      9.87 o 
   3  -9   5      790.83      794.09     21.98 o 
   4  -9   5        3.05        7.18      2.82 o 
   5  -9   5      112.02      120.54      7.37 o 
   6  -9   5        0.06       -0.97      2.64 o 
   7  -9   5       20.54       23.90      5.71 o 
 -10  -8   5       32.80       47.52     15.63 o 
  -9  -8   5      112.88      118.27      9.40 o 
  -8  -8   5        2.09        5.85      4.18 o 
  -7  -8   5      480.75      465.81      8.81 o 
  -6  -8   5        4.16       11.20      3.08 o 
  -5  -8   5        5.44       10.45      3.26 o 
  -4  -8   5        0.59       -2.10      2.61 o 
  -3  -8   5       54.09       49.79      5.23 o 
  -2  -8   5      134.95      135.39      7.67 o 
  -1  -8   5       15.85       18.01      3.61 o 
   0  -8   5       22.17       23.79      4.00 o 
   1  -8   5      331.92      339.28     12.95 o 
   2  -8   5       70.40       75.88      4.96 o 
   3  -8   5      555.45      553.94     11.92 o 
   4  -8   5        2.16        3.13      3.00 o 
   5  -8   5       22.95       24.31      3.83 o 
   6  -8   5       53.63       51.60      4.21 o 
   7  -8   5       17.54       15.17      4.71 o 
   8  -8   5        6.62        3.39      3.86 o 
 -10  -7   5       36.05       30.64      4.27 o 
  -9  -7   5       23.75       32.91      7.35 o 
  -8  -7   5        1.51        4.06      5.05 o 
  -7  -7   5       22.85       23.10      7.81 o 
  -6  -7   5       29.77       38.54      4.12 o 
  -5  -7   5      164.87      169.17      7.08 o 
  -4  -7   5      219.94      192.91      8.21 o 
  -3  -7   5      648.59      619.69     22.99 o 
  -2  -7   5      397.80      367.96     18.38 o 
  -1  -7   5      323.56      324.69      8.97 o 
   0  -7   5       12.79       10.20      3.15 o 
   1  -7   5        3.09        2.63      2.67 o 
   2  -7   5        0.94       -2.70      4.27 o 
   3  -7   5        0.67        2.14      3.45 o 
   4  -7   5       73.31       76.27      4.76 o 
   5  -7   5       75.59       82.65      4.14 o 
   6  -7   5        1.31        2.60      2.06 o 
   7  -7   5      196.26      205.95      7.08 o 
   8  -7   5        6.88        1.20      3.51 o 
   9  -7   5       30.04       15.79      4.62 o 
 -11  -6   5        0.61        3.44      2.49 o 
 -10  -6   5       83.52       95.83      5.35 o 
  -9  -6   5        7.72        8.08      2.53 o 
  -8  -6   5       91.10       83.80      4.93 o 
  -7  -6   5        7.01        6.94      2.10 o 
  -6  -6   5      704.55      683.29     13.03 o 
  -5  -6   5       67.52       57.21      4.19 o 
  -4  -6   5       22.61       15.66      3.09 o 
  -3  -6   5      627.17      590.28     15.91 o 
  -2  -6   5      279.34      277.57     10.58 o 
  -1  -6   5      189.23      183.82      6.60 o 
   0  -6   5     1730.70     1707.86     32.66 o 
   1  -6   5       61.85       59.25      6.07 o 
   2  -6   5      240.54      222.61      5.11 o 
   3  -6   5       38.92       27.34      2.33 o 
   4  -6   5       39.98       33.02      3.46 o 
   5  -6   5        1.16        0.08      1.89 o 
   6  -6   5        0.15       -1.40      2.24 o 
   7  -6   5       17.83       20.04      2.82 o 
   8  -6   5       40.34       41.00      5.37 o 
   9  -6   5       73.34       67.17     10.74 o 
 -11  -5   5        7.84        3.44      6.29 o 
 -10  -5   5       76.95       62.00     10.57 o 
  -9  -5   5       52.00       60.57     10.03 o 
  -8  -5   5       11.41       11.20      2.11 o 
  -7  -5   5        0.35       -0.85      1.55 o 
  -6  -5   5      405.61      378.56     10.59 o 
  -5  -5   5      602.78      565.52      7.68 o 
  -4  -5   5        3.61        0.02      1.20 o 
  -3  -5   5        7.79        7.06      2.54 o 
  -2  -5   5      729.93      706.09     27.55 o 
  -1  -5   5      560.30      565.25     10.89 o 
   0  -5   5      197.65      188.73      6.35 o 
   1  -5   5       18.42       13.03      3.59 o 
   2  -5   5     1206.42     1167.90     13.71 o 
   3  -5   5      259.65      253.23      5.36 o 
   4  -5   5      384.72      359.43      8.76 o 
   5  -5   5       54.34       58.86      2.96 o 
   6  -5   5        0.01        2.95      1.56 o 
   7  -5   5       94.16       99.72      4.59 o 
   8  -5   5       39.87       43.68      6.30 o 
   9  -5   5       26.67       27.12      3.80 o 
  10  -5   5       22.97       27.04      4.96 o 
 -11  -4   5       75.16       72.23      5.54 o 
 -10  -4   5       13.82        9.72      1.97 o 
  -9  -4   5       32.00       30.21      4.65 o 
  -8  -4   5       25.56       22.02      3.87 o 
  -7  -4   5      107.39       80.91      7.47 o 
  -6  -4   5       69.39       63.82      1.98 o 
  -5  -4   5       12.20        7.52      1.08 o 
  -4  -4   5      424.06      409.98      4.82 o 
  -3  -4   5       94.26       96.94      3.29 o 
  -2  -4   5      483.55      434.53      6.67 o 
  -1  -4   5      115.03      146.78      3.87 o 
   0  -4   5      148.08      164.54      4.32 o 
   1  -4   5       71.74       71.81      2.48 o 
   2  -4   5       12.65       13.04      1.41 o 
   3  -4   5        2.75        0.16      1.07 o 
   4  -4   5       80.65       96.55      3.10 o 
   5  -4   5       21.24       16.97      1.74 o 
   6  -4   5      215.43      224.30      4.36 o 
   7  -4   5       57.56       56.20      2.85 o 
   8  -4   5       86.06       90.37      4.57 o 
   9  -4   5        8.69        4.49      2.23 o 
  10  -4   5      130.40      132.26      8.88 o 
 -12  -3   5       48.81       35.34      8.22 o 
 -11  -3   5      211.52      203.34      5.78 o 
 -10  -3   5      295.97      287.33      9.67 o 
  -9  -3   5       64.18       60.19      6.00 o 
  -8  -3   5      110.56      114.77      6.58 o 
  -7  -3   5      359.13      336.11     10.94 o 
  -6  -3   5      761.80      730.51     17.40 o 
  -5  -3   5        0.25        0.76      1.86 o 
  -4  -3   5       68.01       60.65      1.30 o 
  -3  -3   5       96.23       74.19      3.01 o 
  -2  -3   5      596.23      596.82      8.24 o 
  -1  -3   5       31.91       27.48      2.06 o 
   0  -3   5      128.16      128.18      3.44 o 
   1  -3   5      169.27      181.40      3.23 o 
   2  -3   5      703.93      697.13      7.62 o 
   3  -3   5        0.59        1.44      0.98 o 
   4  -3   5      558.39      593.56      8.33 o 
   5  -3   5      882.01      825.41     10.62 o 
   6  -3   5       12.06       12.83      1.56 o 
   7  -3   5       80.68       78.44      3.02 o 
   8  -3   5       15.33       16.32      2.48 o 
   9  -3   5       11.69       11.44      2.40 o 
  10  -3   5        0.29       -2.03      2.03 o 
  11  -3   5        1.42       -1.36      2.18 o 
 -12  -2   5      100.53      103.16      8.57 o 
 -11  -2   5      108.24      105.39      9.36 o 
 -10  -2   5      127.23      119.67      5.90 o 
  -9  -2   5      303.08      279.22      9.48 o 
  -8  -2   5        0.01        3.31      2.22 o 
  -7  -2   5      196.59      177.55      7.65 o 
  -6  -2   5       58.66       59.11      4.70 o 
  -5  -2   5      219.40      208.12      7.34 o 
  -4  -2   5      364.12      364.46     12.81 o 
  -3  -2   5      364.85      375.63      4.96 o 
  -2  -2   5      454.52      445.96      5.52 o 
  -1  -2   5       22.71        7.97      1.85 o 
   0  -2   5      660.00      684.81      8.27 o 
   1  -2   5     1463.67     1595.12     14.43 o 
   2  -2   5     1152.07     1215.04     13.58 o 
   3  -2   5      250.02      256.81      4.77 o 
   4  -2   5      878.01      807.27      8.28 o 
   5  -2   5      231.51      220.54      3.87 o 
   6  -2   5       74.69       69.43      2.43 o 
   7  -2   5       23.98       20.66      1.72 o 
   8  -2   5      402.69      397.96      8.54 o 
   9  -2   5       12.59       10.34      2.22 o 
  10  -2   5        8.51       10.48      2.71 o 
  11  -2   5        1.61        1.58      2.15 o 
 -12  -1   5        1.17        4.52      2.47 o 
 -11  -1   5        2.43        1.44      3.67 o 
 -10  -1   5       66.18       67.13      7.05 o 
  -9  -1   5       56.86       65.51      3.20 o 
  -8  -1   5      428.44      424.53      8.20 o 
  -7  -1   5      106.59      129.68      6.37 o 
  -6  -1   5      347.27      313.04     17.75 o 
  -5  -1   5       69.02       51.66      4.06 o 
  -4  -1   5      238.84      287.38      8.24 o 
  -3  -1   5      832.71      896.20     13.19 o 
  -2  -1   5      228.60      258.82      5.68 o 
  -1  -1   5        3.78       13.56      1.14 o 
   0  -1   5      315.99      309.23      5.07 o 
   1  -1   5      630.63      684.49      7.06 o 
   2  -1   5      264.76      328.86      4.80 o 
   3  -1   5      205.61      275.23      3.40 o 
   4  -1   5       41.41       43.90      1.63 o 
   5  -1   5      169.75      162.11      3.11 o 
   6  -1   5       11.58        9.96      1.15 o 
   7  -1   5      636.60      594.05      9.45 o 
   8  -1   5      147.98      140.23      4.77 o 
   9  -1   5       69.64       67.79      4.03 o 
  10  -1   5       39.72       37.08      3.33 o 
  11  -1   5      480.78      492.27     13.20 o 
  12  -1   5       53.11       52.71      6.99 o 
 -12   0   5       19.91       20.59      3.97 o 
 -11   0   5      118.82      115.25      5.92 o 
 -10   0   5       14.66       17.17      2.81 o 
  -9   0   5        0.86       -1.26      1.26 o 
  -8   0   5        0.00       -0.09      1.05 o 
  -7   0   5       40.75       45.27      2.62 o 
  -6   0   5       15.72       13.02      2.97 o 
  -5   0   5      158.60      166.11      6.18 o 
  -4   0   5      803.23      879.86     18.32 o 
  -3   0   5      389.65      398.49      7.66 o 
  -2   0   5       35.80       26.85      1.22 o 
  -1   0   5     4695.92     5020.42     65.13 o 
   0   0   5      699.72      633.80     14.46 o 
   1   0   5     1482.61     1534.92     40.65 o 
   2   0   5     2311.65     2385.30     18.87 o 
   3   0   5       72.05       70.59      1.73 o 
   4   0   5     1951.41     2074.22     18.46 o 
   5   0   5       71.40       86.91      2.21 o 
   6   0   5        9.16        5.62      1.70 o 
   7   0   5        0.04       -0.53      1.30 o 
   8   0   5       15.49       11.11      1.89 o 
   9   0   5       11.04       11.32      2.12 o 
  10   0   5        0.02        1.19      2.11 o 
  11   0   5       66.36       65.93      5.32 o 
  12   0   5       43.75       45.70      4.80 o 
 -12   1   5       27.58       26.26      4.06 o 
 -11   1   5        6.68        5.62      2.51 o 
 -10   1   5       92.32      106.58      5.50 o 
  -9   1   5        2.90        0.76      1.65 o 
  -8   1   5      681.76      687.58     12.58 o 
  -7   1   5      280.28      296.06      6.56 o 
  -6   1   5      715.56      705.64      9.56 o 
  -5   1   5      131.18      145.66      2.88 o 
  -4   1   5      434.59      465.83      5.86 o 
  -3   1   5      193.02      207.25      2.93 o 
  -2   1   5      220.30      214.07      3.25 o 
  -1   1   5        8.82        4.69      1.20 o 
   2   1   5        7.98       12.69      0.90 o 
   3   1   5       74.17       90.81      1.71 o 
   4   1   5      652.80      671.20      6.93 o 
   5   1   5       22.88       34.57      1.40 o 
   6   1   5       12.20       14.61      1.29 o 
   7   1   5       77.23       70.38      3.28 o 
   8   1   5        0.09       -0.40      1.40 o 
   9   1   5      167.36      176.41      7.15 o 
  10   1   5       76.46       68.52      5.07 o 
  11   1   5      163.93      166.08     10.45 o 
  12   1   5       81.46       84.51      6.15 o 
 -11   2   5      106.92      107.31      6.44 o 
 -10   2   5        6.17       10.20      3.75 o 
  -9   2   5      349.41      344.41     12.21 o 
  -8   2   5        2.38        2.70      2.47 o 
  -7   2   5      278.53      294.68      6.87 o 
  -6   2   5       55.81       69.00      4.99 o 
  -5   2   5        0.16       -0.33      0.73 o 
  -4   2   5      206.43      192.44      3.76 o 
  -3   2   5       26.89       16.86      1.08 o 
  -2   2   5      181.43      187.25      3.66 o 
   1   2   5       99.96       99.32      3.59 o 
   2   2   5       22.01       18.12      0.99 o 
   3   2   5      591.54      571.52      5.61 o 
   4   2   5     1450.90     1493.99     12.66 o 
   5   2   5      213.46      206.17      3.37 o 
   6   2   5        0.03        0.51      1.21 o 
   7   2   5      137.17      129.60      4.09 o 
   8   2   5      171.05      171.29      4.89 o 
   9   2   5      288.66      269.62      8.17 o 
  10   2   5        8.55        3.97      2.03 o 
  11   2   5        0.61        1.84      2.20 o 
  12   2   5        8.44       11.40      2.98 o 
 -11   3   5        0.57        1.10      2.54 o 
 -10   3   5       94.32       94.67      5.88 o 
  -9   3   5       25.86       29.75      3.90 o 
  -8   3   5       68.92       75.34      6.65 o 
  -7   3   5        2.39        2.94      2.47 o 
  -6   3   5      382.04      417.96      8.45 o 
  -5   3   5       17.81        9.67      4.83 o 
  -4   3   5     1628.59     1509.02    106.32 o 
  -3   3   5      178.74      200.10      4.90 o 
  -2   3   5      465.70      496.42      8.20 o 
  -1   3   5      526.89      547.52      6.27 o 
   0   3   5      852.68      848.59      9.06 o 
   1   3   5     3024.13     3110.43     27.70 o 
   2   3   5     1663.63     1862.51     14.92 o 
   3   3   5        7.02        3.35      0.65 o 
   4   3   5       61.45       75.22      1.62 o 
   5   3   5      127.59      118.13      2.39 o 
   6   3   5        1.02       -0.22      1.13 o 
   7   3   5      526.78      526.07      9.08 o 
   8   3   5       23.11       19.54      2.67 o 
   9   3   5      597.50      557.55     12.51 o 
  10   3   5        8.27        7.54      2.36 o 
  11   3   5       14.96       14.93      3.03 o 
  12   3   5        1.90        0.70      2.24 o 
 -11   4   5       17.69       18.98      3.73 o 
 -10   4   5       27.55       28.69      4.06 o 
  -9   4   5      364.13      370.73     11.42 o 
  -8   4   5       49.97       55.13      4.59 o 
  -7   4   5       15.67       15.87      2.57 o 
  -6   4   5        0.00        0.50      2.17 o 
  -5   4   5     1371.69     1212.12     95.55 o 
  -4   4   5       59.01       58.04      4.18 o 
  -3   4   5       36.33       33.79      1.41 o 
  -2   4   5       33.23       35.04      2.05 o 
  -1   4   5     1106.59     1134.62     11.09 o 
   0   4   5      357.93      374.62      4.60 o 
   1   4   5     2300.55     2360.09     18.73 o 
   2   4   5       12.69       10.74      0.88 o 
   3   4   5     1274.96     1291.93     11.68 o 
   4   4   5       56.81       58.16      1.43 o 
   5   4   5       30.66       28.27      1.18 o 
   6   4   5      208.84      208.02      4.92 o 
   7   4   5      390.77      365.54      7.13 o 
   8   4   5        6.91        5.93      1.86 o 
   9   4   5       11.26        9.03      2.78 o 
  10   4   5       40.72       42.93      4.04 o 
  11   4   5       31.70       31.96      3.89 o 
  12   4   5       65.93       67.53      5.52 o 
 -11   5   5        4.17        0.83      2.75 o 
 -10   5   5        0.33       -1.32      2.32 o 
  -9   5   5        0.48        2.59      2.32 o 
  -8   5   5       62.85       56.79      4.98 o 
  -7   5   5       12.16        6.74      2.21 o 
  -6   5   5      507.91      490.48     12.27 o 
  -5   5   5       42.66       37.81      2.74 o 
  -4   5   5      112.03      106.46      2.72 o 
  -3   5   5      219.30      205.50      3.27 o 
  -2   5   5        0.16        1.13      0.58 o 
  -1   5   5      119.85      105.50      1.97 o 
   0   5   5        0.12       -0.38      0.55 o 
   1   5   5     2537.49     2554.89     19.18 o 
   2   5   5     2198.08     2322.60     18.74 o 
   3   5   5     2122.90     2420.05     21.00 o 
   4   5   5      759.76      749.11      8.38 o 
   5   5   5      429.17      420.04      7.78 o 
   6   5   5      780.16      728.44     10.05 o 
   7   5   5      507.40      473.03     10.38 o 
   8   5   5       23.43       23.95      3.27 o 
   9   5   5      157.09      155.04      6.05 o 
  10   5   5        0.46       -0.46      1.71 o 
  11   5   5       72.80       77.61      5.63 o 
  12   5   5       85.21       84.17      6.08 o 
 -10   6   5       65.65       64.54      6.25 o 
  -9   6   5       20.71       24.01      3.94 o 
  -8   6   5       51.52       59.27      5.33 o 
  -7   6   5      265.18      284.02      9.66 o 
  -6   6   5        4.19        1.88      2.17 o 
  -5   6   5      159.51      174.74      5.41 o 
  -4   6   5      112.26      122.05      3.02 o 
  -3   6   5      754.18      790.70      8.87 o 
  -2   6   5       17.54       31.18      1.33 o 
  -1   6   5     1005.16     1016.79      9.82 o 
   0   6   5        0.02        2.28      0.66 o 
   1   6   5      113.91      118.99      2.32 o 
   2   6   5      721.61      806.48      7.16 o 
   3   6   5      499.54      553.63      5.70 o 
   4   6   5     1324.28     1447.88     16.83 o 
   5   6   5      191.46      222.93      5.37 o 
   6   6   5      686.17      632.97      9.21 o 
   7   6   5       70.67       63.42      4.79 o 
   8   6   5       40.43       41.94      3.17 o 
   9   6   5       90.00       84.30      4.96 o 
  10   6   5       71.53       76.28      5.32 o 
  11   6   5        0.49        1.00      2.11 o 
  12   6   5      337.76      373.82     12.18 o 
 -10   7   5       91.49      103.43      7.98 o 
  -9   7   5       55.73       48.73      7.35 o 
  -8   7   5       92.16       91.19      6.81 o 
  -7   7   5        0.27       -0.89      2.36 o 
  -6   7   5        0.07        0.19      1.88 o 
  -5   7   5      260.00      259.14      5.84 o 
  -4   7   5      788.15      768.18      9.93 o 
  -3   7   5      143.85      131.53      4.24 o 
  -2   7   5       39.55       41.59      1.73 o 
  -1   7   5      414.99      460.18      5.56 o 
   0   7   5       31.77       31.59      1.46 o 
   1   7   5       22.56       26.90      1.26 o 
   2   7   5      870.34      820.08      8.04 o 
   3   7   5      777.38      796.12      7.69 o 
   4   7   5     1225.72     1259.69     15.17 o 
   5   7   5      299.75      294.46      6.53 o 
   6   7   5      340.55      337.02      7.21 o 
   7   7   5       48.41       52.38      4.24 o 
   8   7   5       46.63       41.29      3.28 o 
   9   7   5       53.78       50.65      3.71 o 
  10   7   5       26.49       27.38      3.17 o 
  11   7   5      132.35      120.19      5.62 o 
  12   7   5        1.37        3.50      4.30 o 
  -9   8   5      335.50      358.27     22.19 o 
  -8   8   5       53.10       57.10      5.70 o 
  -7   8   5      120.45      135.11      7.20 o 
  -6   8   5      202.60      188.69      6.29 o 
  -5   8   5      224.85      241.13      6.71 o 
  -4   8   5        6.52        5.93      1.38 o 
  -3   8   5        0.35       -1.02      1.02 o 
  -2   8   5       33.78       33.11      1.89 o 
  -1   8   5      325.07      327.09      4.80 o 
   0   8   5       52.90       68.75      2.45 o 
   1   8   5        2.23        2.39      0.95 o 
   2   8   5       38.44       46.71      2.12 o 
   3   8   5       20.23       26.50      2.36 o 
   4   8   5       62.25       49.46      2.79 o 
   5   8   5      121.99      112.71      3.81 o 
   6   8   5      162.53      156.01      5.03 o 
   7   8   5       22.08       17.73      3.87 o 
   8   8   5      259.00      259.01     10.90 o 
   9   8   5       66.13       67.29      6.85 o 
  10   8   5        9.03        8.64      3.85 o 
  11   8   5        9.06       11.50      4.14 o 
  12   8   5        5.47        8.07     10.77 o 
  -9   9   5        0.48        1.13      3.40 o 
  -8   9   5       48.50       49.53      5.75 o 
  -7   9   5       54.51       55.61      6.25 o 
  -6   9   5      455.40      444.10     10.37 o 
  -5   9   5       83.42       61.55      4.14 o 
  -4   9   5       87.99      109.18      3.86 o 
  -3   9   5        0.03        0.47      1.14 o 
  -2   9   5      584.84      543.62      7.26 o 
  -1   9   5      433.55      398.92      6.35 o 
   0   9   5       11.87        9.70      1.88 o 
   1   9   5       62.64       74.51      2.93 o 
   2   9   5      938.59      974.41     12.53 o 
   3   9   5     1472.24     1440.28     18.23 o 
   4   9   5      467.31      417.49      8.38 o 
   5   9   5      566.73      513.06      9.56 o 
   6   9   5      251.05      242.44      7.67 o 
   7   9   5        5.70        4.69      2.24 o 
   8   9   5       13.27       20.23      4.25 o 
   9   9   5       38.81       50.13      6.18 o 
  10   9   5        1.17        3.55      6.35 o 
  11   9   5        7.15       12.77      4.42 o 
  -8  10   5      365.91      343.98     11.52 o 
  -7  10   5       90.86       95.43      5.61 o 
  -6  10   5        9.77        7.01      3.31 o 
  -5  10   5        0.21        0.17      1.79 o 
  -4  10   5       19.76       21.61      2.37 o 
  -3  10   5      233.60      216.25      5.71 o 
  -2  10   5       38.57       34.53      2.74 o 
  -1  10   5        9.11       14.78      2.43 o 
   0  10   5        1.82        0.15      1.66 o 
   1  10   5      229.71      225.02      6.04 o 
   2  10   5      775.11      778.05     10.72 o 
   3  10   5      410.45      398.51      9.42 o 
   4  10   5      457.41      452.06     10.13 o 
   5  10   5      749.08      713.33     14.05 o 
   6  10   5     1103.16     1082.45     16.62 o 
   7  10   5        4.95        5.49      2.53 o 
   8  10   5       32.94       34.22      4.10 o 
   9  10   5      119.64      130.74      7.79 o 
  10  10   5      344.90      331.37     21.08 o 
  11  10   5       91.24       73.92     11.94 o 
  -7  11   5       42.54       40.30      6.70 o 
  -6  11   5      121.18      128.19      9.44 o 
  -5  11   5       11.28        7.68      3.96 o 
  -4  11   5        0.02       -2.54      2.86 o 
  -3  11   5      553.61      565.14     12.08 o 
  -2  11   5       49.42       60.33      4.83 o 
  -1  11   5        2.49        5.43      2.95 o 
   0  11   5        9.86       11.65      2.71 o 
   1  11   5       72.86       81.15      4.32 o 
   2  11   5       30.57       26.93      3.24 o 
   3  11   5      326.55      310.94      8.91 o 
   4  11   5      336.72      350.11      9.46 o 
   5  11   5      210.55      196.79      8.15 o 
   6  11   5      176.97      169.51      6.77 o 
   7  11   5       33.01       29.36      4.58 o 
   8  11   5       91.70       93.11      7.50 o 
   9  11   5      350.26      341.39     12.66 o 
  10  11   5        2.16        2.21      3.03 o 
  -6  12   5        0.44       -0.29      3.95 o 
  -5  12   5        5.59        0.70      3.72 o 
  -4  12   5       23.11       14.20      4.25 o 
  -3  12   5      125.64      132.85      8.67 o 
  -2  12   5       15.28        5.24      2.82 o 
  -1  12   5      305.17      320.30      9.90 o 
   0  12   5        5.22        2.08      4.70 o 
   1  12   5      188.11      193.78      6.36 o 
   2  12   5       36.37       38.14      6.10 o 
   3  12   5       14.55       21.00      3.79 o 
   4  12   5        7.54        8.94      3.12 o 
   5  12   5       54.40       61.70      6.22 o 
   6  12   5      310.95      327.64     13.07 o 
   7  12   5       20.24       16.15      5.14 o 
   8  12   5       99.69       90.05     15.99 o 
   9  12   5       59.88       58.50      7.01 o 
  10  12   5        0.55       -3.23      3.23 o 
  -5  13   5       28.06       13.86      4.91 o 
  -4  13   5       41.06       50.01      6.74 o 
  -3  13   5        0.01        2.66      3.48 o 
  -2  13   5      142.25      143.27      6.05 o 
  -1  13   5       67.46       67.56      5.39 o 
   0  13   5       41.05       36.07      7.89 o 
   1  13   5       50.05       30.42      9.22 o 
   2  13   5       94.45       90.39     11.21 o 
   3  13   5       14.55       14.88      4.32 o 
   4  13   5      284.40      288.30      9.49 o 
   5  13   5      204.32      215.00      8.43 o 
   6  13   5      178.92      176.72      8.65 o 
   7  13   5       43.27       42.06      8.66 o 
   8  13   5      359.70      372.57     17.94 o 
   9  13   5      110.51      103.23     11.04 o 
  -4  14   5        0.23       -1.14      3.62 o 
  -3  14   5        3.04        3.97      4.04 o 
  -2  14   5       12.57       14.11      3.28 o 
  -1  14   5        6.97       10.29      7.27 o 
   0  14   5      342.13      347.69     18.89 o 
   1  14   5      750.16      716.70     27.44 o 
   2  14   5       75.20       54.28     11.32 o 
   3  14   5      253.72      244.47     13.93 o 
   4  14   5       36.68       49.28      6.29 o 
   5  14   5       16.90        9.62      5.92 o 
   6  14   5       20.22       19.52      6.78 o 
   7  14   5        3.91        4.95      4.20 o 
   8  14   5       50.07       64.39      8.17 o 
  -2  15   5       65.77       46.71      6.20 o 
  -1  15   5       61.93       72.88     10.75 o 
   0  15   5        0.06        4.58      8.81 o 
   1  15   5       34.78       26.55     10.44 o 
   2  15   5        1.49       -2.10      9.55 o 
   3  15   5       38.01       25.45     11.15 o 
   4  15   5       41.82       35.50     11.99 o 
   5  15   5      103.04      120.25     18.91 o 
   6  15   5       56.49       56.24      9.43 o 
  -3 -12   6       64.58       49.27      8.00 o 
  -2 -12   6        0.17       -2.25      4.55 o 
  -1 -12   6        1.31       -3.66      9.56 o 
   0 -12   6        8.60        9.51      8.55 o 
  -6 -11   6       24.40       26.19      5.11 o 
  -5 -11   6       62.21       72.40      7.41 o 
  -4 -11   6       41.15       37.92      6.13 o 
  -3 -11   6        4.04        3.94      4.16 o 
  -2 -11   6        0.79        0.07      4.41 o 
  -1 -11   6       89.17       93.44      7.48 o 
   0 -11   6       44.32       42.08      5.81 o 
   1 -11   6        0.19       -3.21     11.85 o 
   2 -11   6       76.13       86.83      8.09 o 
   3 -11   6       20.68       29.60     11.72 o 
  -7 -10   6       89.43       88.74      5.18 o 
  -6 -10   6       35.30       38.53      7.36 o 
  -5 -10   6       27.15       26.89      4.91 o 
  -4 -10   6        2.87        3.33      5.13 o 
  -3 -10   6        0.28        2.01      5.25 o 
  -2 -10   6       34.56       35.51      5.95 o 
  -1 -10   6       83.87       79.52      6.55 o 
   0 -10   6       19.62       21.48      4.68 o 
   1 -10   6       90.22       87.73     10.66 o 
   2 -10   6      164.48      182.81     10.05 o 
   3 -10   6        3.48        4.14      6.37 o 
   4 -10   6       95.29       87.42      9.11 o 
   5 -10   6       17.64       22.28     10.21 o 
  -8  -9   6      267.18      270.79     10.32 o 
  -7  -9   6      180.83      209.76      9.13 o 
  -6  -9   6        0.82        4.90      2.20 o 
  -5  -9   6      209.90      213.96     11.55 o 
  -4  -9   6      173.05      161.00      8.55 o 
  -3  -9   6      242.64      258.83     10.89 o 
  -2  -9   6       93.20       91.12      7.47 o 
  -1  -9   6       33.48       42.70      5.74 o 
   0  -9   6       18.30       15.85      3.97 o 
   1  -9   6       23.65       23.77      4.45 o 
   2  -9   6        1.66        1.07      4.64 o 
   3  -9   6       17.39       11.52      6.77 o 
   4  -9   6       49.30       42.08      9.34 o 
   5  -9   6        4.82        1.66      3.76 o 
   6  -9   6        0.83        2.38      2.52 o 
  -9  -8   6       29.89       39.23      6.94 o 
  -8  -8   6        2.67        6.47      6.19 o 
  -7  -8   6       51.66       60.08     10.35 o 
  -6  -8   6       18.69       16.13      2.31 o 
  -5  -8   6      486.04      483.22     19.94 o 
  -4  -8   6      181.75      184.38      8.87 o 
  -3  -8   6        9.87       36.04     10.32 o 
  -2  -8   6      126.35      110.31     10.12 o 
  -1  -8   6      132.87      127.87      7.80 o 
   0  -8   6        0.04       -3.84      3.92 o 
   1  -8   6      115.48      122.06      6.61 o 
   2  -8   6       71.79       66.99      7.46 o 
   3  -8   6      143.73      158.83     10.57 o 
   4  -8   6       26.39       34.22      3.79 o 
   5  -8   6      180.33      191.86      6.15 o 
   6  -8   6       68.78       82.36      4.47 o 
   7  -8   6       16.14       14.75      3.25 o 
 -10  -7   6        5.86       20.18     17.43 o 
  -9  -7   6       37.56       38.49      5.27 o 
  -8  -7   6        5.33        5.66      2.64 o 
  -7  -7   6      119.95      117.19     15.83 o 
  -6  -7   6        4.72        5.87      2.94 o 
  -5  -7   6       39.26       40.25     14.10 o 
  -4  -7   6      231.67      234.66     11.34 o 
  -3  -7   6      912.84      870.89     27.49 o 
  -2  -7   6      818.75      849.90     20.10 o 
  -1  -7   6       90.46       91.08      6.39 o 
   0  -7   6      642.95      575.38     12.85 o 
   1  -7   6      318.40      304.32      9.29 o 
   2  -7   6      646.33      614.73     11.67 o 
   3  -7   6      108.44       90.63      4.75 o 
   4  -7   6       35.81       31.19      3.64 o 
   5  -7   6       13.60       11.70      2.51 o 
   6  -7   6        4.02        4.42      3.96 o 
   7  -7   6       58.75       56.01      4.41 o 
   8  -7   6        2.08       -0.83      4.01 o 
 -10  -6   6      217.56      243.74      8.52 o 
  -9  -6   6        1.45        1.34      6.03 o 
  -8  -6   6       55.96       53.52      4.07 o 
  -7  -6   6       25.47       20.76      3.45 o 
  -6  -6   6       18.45       26.86      5.02 o 
  -5  -6   6        0.18        0.71      1.25 o 
  -4  -6   6       39.80       39.28      4.02 o 
  -3  -6   6      281.63      264.13      8.95 o 
  -2  -6   6        0.49       -0.66      3.25 o 
  -1  -6   6      167.41      156.57      7.53 o 
   0  -6   6      776.73      794.08     16.09 o 
   1  -6   6        3.78       -0.30      2.61 o 
   2  -6   6        2.78        3.47      2.52 o 
   3  -6   6       31.25       24.55      2.60 o 
   4  -6   6      199.92      206.66      7.48 o 
   5  -6   6      149.41      158.45      4.65 o 
   6  -6   6       27.79       31.19      2.87 o 
   7  -6   6        7.19        3.87      2.45 o 
   8  -6   6       39.45       39.50      3.36 o 
   9  -6   6      130.63      151.57     14.09 o 
  -9  -5   6       44.10       36.69      3.09 o 
  -8  -5   6       10.14        6.34      2.09 o 
  -7  -5   6       56.59       50.66      3.82 o 
  -6  -5   6       24.42       31.09      3.71 o 
  -5  -5   6       48.35       39.60      1.72 o 
  -4  -5   6      269.29      272.70      7.78 o 
  -3  -5   6      165.85      164.53      6.84 o 
  -2  -5   6        0.50       -2.58      2.61 o 
  -1  -5   6        1.77        2.75      3.53 o 
   0  -5   6        2.92        7.74      2.78 o 
   1  -5   6      757.43      683.41     11.33 o 
   2  -5   6      106.25      102.54      3.48 o 
   3  -5   6       76.13       73.05      3.28 o 
   4  -5   6      200.64      194.74      5.28 o 
   5  -5   6      168.11      175.78      5.21 o 
   6  -5   6       51.78       51.42      3.24 o 
   7  -5   6       10.70       13.58      2.59 o 
   8  -5   6       84.89       85.69      4.11 o 
   9  -5   6      175.68      185.67      9.46 o 
  10  -5   6        6.43        7.04      3.74 o 
 -10  -4   6       46.32       40.46      8.97 o 
  -6  -4   6     1253.84     1142.51     21.19 o 
  -5  -4   6       82.56       83.32      4.05 o 
  -4  -4   6     1051.64     1029.25     13.56 o 
  -3  -4   6      478.49      462.65      8.38 o 
  -2  -4   6        0.02       -0.03      0.57 o 
  -1  -4   6      374.62      365.27      7.87 o 
   0  -4   6      188.30      179.76      5.01 o 
   1  -4   6        0.21        0.61      1.92 o 
   2  -4   6        5.29        5.63      0.97 o 
   3  -4   6        7.18       11.44      1.50 o 
   4  -4   6      561.34      548.11      7.96 o 
   5  -4   6       46.13       51.37      2.83 o 
   6  -4   6       77.57       78.45      4.39 o 
   7  -4   6        7.75        8.54      2.01 o 
   8  -4   6        1.71        1.15      1.49 o 
   9  -4   6      185.05      158.72     12.70 o 
  10  -4   6       17.92       12.41      6.52 o 
 -11  -3   6       21.57       23.59      2.60 o 
 -10  -3   6      146.72      133.73     11.67 o 
  -9  -3   6       11.68        9.87      3.49 o 
  -8  -3   6       66.06       58.49      5.60 o 
  -7  -3   6        6.53       -1.84      2.31 o 
  -6  -3   6      330.59      323.80     13.56 o 
  -5  -3   6      132.82      113.23      2.51 o 
  -4  -3   6        5.55        4.42      0.94 o 
  -3  -3   6      220.47      191.75      3.20 o 
  -2  -3   6      209.21      217.74      5.41 o 
  -1  -3   6      226.13      249.93      4.26 o 
   0  -3   6      140.74      133.63      3.02 o 
   1  -3   6       84.24       73.50      2.53 o 
   2  -3   6     1018.28     1056.12     11.61 o 
   3  -3   6       26.85       27.70      1.77 o 
   4  -3   6        4.29        8.86      1.73 o 
   5  -3   6        0.52        0.44      1.28 o 
   6  -3   6      360.87      349.38      5.63 o 
   7  -3   6       14.30       20.16      2.00 o 
   8  -3   6       66.00       61.56      4.04 o 
   9  -3   6       50.55       50.21      3.88 o 
  10  -3   6      402.47      416.89     11.77 o 
  11  -3   6        5.27        4.99      5.12 o 
 -11  -2   6        0.08       -2.55      2.55 o 
 -10  -2   6      214.88      205.93      6.31 o 
  -9  -2   6       50.62       46.11      5.36 o 
  -8  -2   6        8.36       13.55      3.25 o 
  -7  -2   6       35.30       23.09      3.56 o 
  -6  -2   6      363.73      350.63     15.19 o 
  -5  -2   6       13.97       19.12      3.73 o 
  -4  -2   6        5.42        5.34      0.82 o 
  -3  -2   6       15.17       11.38      0.93 o 
  -2  -2   6        2.87        0.23      0.87 o 
  -1  -2   6       14.53       18.29      1.36 o 
   0  -2   6       44.26       56.83      2.02 o 
   1  -2   6      143.95      178.89      3.51 o 
   2  -2   6       45.88       28.86      1.63 o 
   3  -2   6      144.65      136.15      2.62 o 
   4  -2   6        9.79        7.16      1.19 o 
   5  -2   6      995.85      961.98     11.02 o 
   6  -2   6       28.63       31.88      1.92 o 
   7  -2   6      379.51      370.28      6.45 o 
   8  -2   6      176.34      173.39      5.55 o 
   9  -2   6      298.25      308.40      7.88 o 
  10  -2   6       82.31       77.85      4.79 o 
  11  -2   6       36.73       40.02      3.85 o 
 -11  -1   6        6.70       10.56      2.41 o 
 -10  -1   6       88.55      105.30      4.94 o 
  -9  -1   6      550.30      578.71     20.86 o 
  -8  -1   6       75.31       85.98      6.97 o 
  -7  -1   6        0.49        0.90      1.80 o 
  -6  -1   6        0.03        4.22      2.16 o 
  -5  -1   6      635.39      633.54     25.19 o 
  -4  -1   6      115.08      140.69      7.67 o 
  -3  -1   6     1592.68     1590.07     16.22 o 
  -2  -1   6      362.50      307.35      3.97 o 
  -1  -1   6     3185.96     3279.11     43.62 o 
   0  -1   6     3248.52     3497.09     32.17 o 
   1  -1   6      808.04      816.34      8.08 o 
   2  -1   6      151.50      136.49      2.74 o 
   3  -1   6        3.33        1.93      0.80 o 
   4  -1   6       87.11       97.47      6.57 o 
   5  -1   6      158.07      141.15      3.32 o 
   6  -1   6       26.67       31.69      1.95 o 
   7  -1   6      615.40      584.72      9.29 o 
   8  -1   6       87.70       74.62      4.10 o 
   9  -1   6       54.39       48.56      3.62 o 
  10  -1   6        1.72       -0.78      1.93 o 
  11  -1   6       18.89       14.30      2.83 o 
 -11   0   6      150.00      155.55      7.30 o 
 -10   0   6       43.13       38.82      4.36 o 
  -9   0   6      268.95      288.08      7.91 o 
  -8   0   6       97.16       94.82      3.40 o 
  -7   0   6       34.68       33.15      2.34 o 
  -6   0   6      668.88      625.65     22.23 o 
  -5   0   6        0.76        2.04      1.67 o 
  -4   0   6       44.84       46.02      2.80 o 
  -3   0   6       18.91       18.68      0.94 o 
  -2   0   6       75.16      118.55      2.46 o 
  -1   0   6       46.51       55.26      2.76 o 
   0   0   6       67.23       52.31      1.88 o 
   1   0   6       34.32       34.87      1.64 o 
   2   0   6     2350.28     2464.81     19.97 o 
   3   0   6      105.12       80.93      2.23 o 
   4   0   6       15.80        9.84      0.99 o 
   5   0   6       41.56       43.85      2.15 o 
   6   0   6       36.33       34.46      1.74 o 
   7   0   6      518.70      485.89      7.18 o 
   8   0   6       11.32        8.88      2.00 o 
   9   0   6      153.57      157.85      5.38 o 
  10   0   6       13.02       10.32      2.43 o 
  11   0   6       26.11       32.53      4.17 o 
  12   0   6        0.48        5.50      4.75 o 
 -11   1   6      171.97      184.24      7.52 o 
 -10   1   6       52.22       50.87      9.07 o 
  -9   1   6       18.22       20.91      6.31 o 
  -8   1   6        3.27        3.78      1.57 o 
  -7   1   6       22.37       18.73      1.86 o 
  -6   1   6      114.26      102.88      2.66 o 
  -5   1   6        2.71        2.41      0.83 o 
  -4   1   6      322.12      363.75      4.98 o 
  -3   1   6       17.82       18.61      1.02 o 
  -2   1   6      185.63      180.62      3.13 o 
  -1   1   6      954.38      977.18     12.76 o 
   0   1   6       66.33       79.88      2.24 o 
   1   1   6        2.01        0.79      0.63 o 
   2   1   6      240.68      232.59      3.15 o 
   3   1   6      157.32      184.80      2.66 o 
   4   1   6      103.76      104.17      2.22 o 
   5   1   6      431.00      430.52      5.27 o 
   6   1   6      131.67      138.09      2.71 o 
   7   1   6        1.37        3.99      1.57 o 
   8   1   6       31.96       34.77      3.65 o 
   9   1   6        0.45       -0.58      1.76 o 
  10   1   6        1.82        0.77      1.78 o 
  11   1   6        0.91       -0.51      2.31 o 
  12   1   6       18.99       22.03      4.11 o 
 -11   2   6       86.24       82.63      5.63 o 
 -10   2   6        3.10        1.03      1.94 o 
  -9   2   6       62.71       69.27      4.54 o 
  -8   2   6      160.66      159.05     20.99 o 
  -7   2   6       28.91       34.26      3.00 o 
  -6   2   6      614.59      619.98     10.87 o 
  -5   2   6      210.58      226.65      3.68 o 
  -4   2   6      634.45      652.84      7.73 o 
  -3   2   6      551.18      576.17      7.52 o 
  -2   2   6      397.59      452.69      6.80 o 
  -1   2   6      669.69      721.40      8.57 o 
   0   2   6      507.45      583.62      9.26 o 
   1   2   6      783.50      807.53     10.16 o 
   2   2   6      156.44      188.30      2.96 o 
   3   2   6        0.07        0.25      0.42 o 
   4   2   6      260.98      238.76      4.20 o 
   5   2   6       52.94       58.95      1.71 o 
   6   2   6       47.66       47.22      2.06 o 
   7   2   6        5.93        4.29      1.59 o 
   8   2   6       30.85       28.66      3.29 o 
   9   2   6       36.02       34.33      2.97 o 
  10   2   6       41.83       43.00      4.27 o 
  11   2   6      604.98      591.43     20.21 o 
  12   2   6       35.43       34.55      4.36 o 
 -11   3   6      163.05      167.41      7.82 o 
 -10   3   6        8.77        4.42      2.47 o 
  -9   3   6        5.14        4.54      2.22 o 
  -8   3   6        0.07       -1.37      1.56 o 
  -7   3   6      337.56      378.50      9.94 o 
  -6   3   6      225.16      192.73      6.26 o 
  -5   3   6        1.62        3.73      1.49 o 
  -4   3   6       42.19       53.88      4.94 o 
  -3   3   6        0.77        3.25      0.74 o 
  -2   3   6      573.77      626.00      9.76 o 
  -1   3   6     3189.59     3171.58     28.10 o 
   0   3   6      360.36      369.15      3.83 o 
   1   3   6       64.21       85.62      1.92 o 
   2   3   6      861.64      947.85      8.51 o 
   3   3   6     2770.60     2894.10     23.10 o 
   4   3   6      911.32      893.36      8.34 o 
   5   3   6       23.65       23.76      1.19 o 
   6   3   6       69.02       74.04      2.19 o 
   7   3   6      240.32      206.39      5.31 o 
   8   3   6      383.56      383.64      7.92 o 
   9   3   6       93.73       88.91      5.19 o 
  10   3   6       12.22       12.05      2.73 o 
  11   3   6       43.06       49.07      4.71 o 
  12   3   6        8.95       10.22      3.06 o 
 -11   4   6        7.10        9.82      3.15 o 
 -10   4   6       27.35       21.49      3.71 o 
  -9   4   6      176.77      185.83      7.74 o 
  -8   4   6       22.95       22.65      3.22 o 
  -7   4   6      397.04      383.89     10.54 o 
  -6   4   6      431.44      412.03     10.54 o 
  -5   4   6        0.20       -0.35      0.93 o 
  -3   4   6      397.28      360.66     17.81 o 
  -2   4   6        7.41       12.84      0.98 o 
  -1   4   6      330.02      355.63      4.54 o 
   0   4   6       75.53       62.93      3.89 o 
   1   4   6      160.93      203.38      3.01 o 
   2   4   6     1943.12     1939.42     15.97 o 
   3   4   6     3143.68     3370.45     25.01 o 
   4   4   6      868.64      842.26      7.97 o 
   5   4   6       40.34       44.74      1.45 o 
   6   4   6      531.49      505.64      7.94 o 
   7   4   6      804.02      776.26     12.24 o 
   8   4   6       86.19       87.58      5.46 o 
   9   4   6       17.86       11.35      2.42 o 
  10   4   6      569.44      561.33     15.38 o 
  11   4   6      611.78      622.89     14.81 o 
  12   4   6       97.20       98.14      6.65 o 
 -11   5   6       15.84       13.89      4.77 o 
 -10   5   6        0.34        0.45      2.56 o 
  -9   5   6      270.52      281.45     10.07 o 
  -8   5   6      331.83      339.73     10.77 o 
  -7   5   6       50.56       67.72      4.68 o 
  -6   5   6       83.02       71.24      4.66 o 
  -5   5   6     1059.75     1007.63     15.94 o 
  -4   5   6      108.41      105.94      3.79 o 
  -3   5   6      421.35      393.86      5.52 o 
  -2   5   6       50.09       67.88      2.09 o 
  -1   5   6      535.22      594.02      6.12 o 
   0   5   6      158.27      159.04      2.48 o 
   1   5   6      413.52      404.47      4.48 o 
   2   5   6       66.96       64.03      1.84 o 
   3   5   6       44.51       46.29      1.68 o 
   4   5   6      161.86      187.45      3.03 o 
   5   5   6       32.44       33.96      1.65 o 
   6   5   6       19.03       10.03      1.73 o 
   7   5   6        8.53       10.98      1.71 o 
   8   5   6       94.45       87.59      4.11 o 
   9   5   6      148.64      130.53     11.55 o 
  10   5   6        0.20        2.42      2.02 o 
  11   5   6        5.14        8.61      2.79 o 
  12   5   6        7.44       11.83      4.18 o 
 -10   6   6       16.14        9.99      3.43 o 
  -9   6   6       60.97       61.71      5.79 o 
  -8   6   6       77.86       93.19      6.09 o 
  -7   6   6        8.51        8.35      2.62 o 
  -6   6   6       43.14       34.95      3.79 o 
  -5   6   6      216.60      230.91      6.20 o 
  -4   6   6      634.05      617.66      9.44 o 
  -3   6   6       75.80       71.86      2.38 o 
  -2   6   6       22.27       21.19      1.47 o 
  -1   6   6      137.38      121.71      2.34 o 
   0   6   6     2181.21     2212.38     17.08 o 
   1   6   6       10.96        6.23      0.79 o 
   2   6   6     1575.88     1679.84     13.43 o 
   3   6   6       17.34       19.12      1.09 o 
   4   6   6      232.71      217.43      3.37 o 
   5   6   6      587.16      651.51      8.58 o 
   6   6   6     1026.71      964.44     12.81 o 
   7   6   6        3.46        4.75      1.52 o 
   8   6   6        0.22        0.22      1.62 o 
   9   6   6       70.09       72.86      4.41 o 
  10   6   6        6.34        7.10      2.23 o 
  11   6   6        7.55       11.31      2.67 o 
  12   6   6       84.03       84.97      5.54 o 
 -10   7   6       60.91       45.46      5.59 o 
  -9   7   6        1.00       -0.32      2.62 o 
  -8   7   6      191.39      210.94     14.17 o 
  -7   7   6      132.29      119.62     13.26 o 
  -6   7   6        1.18        3.11      2.13 o 
  -5   7   6        0.27       -0.88      1.31 o 
  -4   7   6      102.28       99.19      3.46 o 
  -3   7   6       82.52       74.77      3.08 o 
  -2   7   6        1.42        3.00      0.89 o 
  -1   7   6       43.18       43.96      1.86 o 
   0   7   6       14.19       17.15      1.18 o 
   1   7   6      903.42      927.64     11.06 o 
   2   7   6      132.26      125.96      2.88 o 
   3   7   6      109.37      139.04      3.55 o 
   4   7   6      261.57      256.17      3.72 o 
   5   7   6      184.18      194.33      5.60 o 
   6   7   6     1445.47     1413.85     19.85 o 
   7   7   6       52.86       52.50      5.58 o 
   8   7   6      227.67      249.70      6.86 o 
   9   7   6        9.56       10.75      2.78 o 
  10   7   6      170.53      179.43      6.35 o 
  11   7   6      309.69      310.37      8.75 o 
  12   7   6       30.14       31.70      4.38 o 
  -9   8   6      151.37      174.44      9.03 o 
  -8   8   6       48.36       48.78      5.42 o 
  -7   8   6      161.61      170.77      8.09 o 
  -6   8   6      149.82      153.95      8.82 o 
  -5   8   6       11.01       12.73      1.94 o 
  -4   8   6      604.34      598.27      8.64 o 
  -3   8   6       80.33       80.85      2.90 o 
  -2   8   6     1046.82     1014.97     10.07 o 
  -1   8   6       50.52       41.43      2.10 o 
   0   8   6        0.24        0.93      0.92 o 
   1   8   6     2247.61     2248.24     20.21 o 
   2   8   6      221.85      214.26      4.14 o 
   3   8   6      329.34      335.79      4.69 o 
   4   8   6      414.69      460.99      7.67 o 
   5   8   6      182.99      176.93      4.74 o 
   6   8   6      772.02      771.54     12.78 o 
   7   8   6       15.99       14.22      2.46 o 
   8   8   6       39.54       37.58      4.11 o 
   9   8   6       22.49       26.09      3.83 o 
  10   8   6       16.79       24.46      9.19 o 
  11   8   6       30.78       34.24      5.97 o 
  12   8   6       59.69       74.77      9.09 o 
  -9   9   6       33.69       31.94      5.21 o 
  -8   9   6       28.00       22.00      7.08 o 
  -7   9   6       26.17       23.70      4.20 o 
  -6   9   6      131.34      143.06      5.72 o 
  -5   9   6        1.26        0.55      1.62 o 
  -4   9   6       63.94       59.09      2.94 o 
  -3   9   6       21.54       21.07      1.91 o 
  -2   9   6        1.68        0.66      1.10 o 
  -1   9   6      173.12      169.39      3.74 o 
   0   9   6       14.00       16.15      1.53 o 
   1   9   6     1207.09     1215.85     11.50 o 
   2   9   6       56.48       69.41      2.34 o 
   3   9   6      576.73      555.49      8.05 o 
   4   9   6      394.49      366.00      6.84 o 
   5   9   6      156.06      158.08      5.87 o 
   6   9   6       80.36       80.12      4.23 o 
   7   9   6       44.49       48.14      5.75 o 
   8   9   6       11.63       15.16      4.19 o 
   9   9   6      139.20      151.28      9.07 o 
  10   9   6       20.71       23.14      5.64 o 
  11   9   6       14.56       14.36      9.99 o 
  -8  10   6       94.28       80.77      9.17 o 
  -7  10   6      285.78      321.66      9.36 o 
  -6  10   6       19.12       15.26      2.95 o 
  -5  10   6      132.21      139.05      5.60 o 
  -4  10   6       76.15       87.86      4.03 o 
  -3  10   6        0.02        1.75      1.53 o 
  -2  10   6      393.54      390.78      5.57 o 
  -1  10   6        1.08        2.84      1.72 o 
   0  10   6       67.97       70.71      3.59 o 
   1  10   6      681.25      732.32     11.75 o 
   2  10   6       36.55       34.92      2.42 o 
   3  10   6      468.20      483.55      7.65 o 
   4  10   6      383.47      428.14     11.66 o 
   5  10   6      218.47      239.82      6.63 o 
   6  10   6       25.33       28.74      4.62 o 
   7  10   6        0.03       -1.28      2.31 o 
   8  10   6      281.64      295.03      9.27 o 
   9  10   6       20.79       20.29      5.26 o 
  10  10   6       27.95       35.89      6.02 o 
  11  10   6       14.50       16.55      5.20 o 
  -7  11   6       69.91       67.12      5.18 o 
  -6  11   6       12.56        6.83      3.57 o 
  -5  11   6       26.54       18.73      3.01 o 
  -4  11   6        6.61        9.37      3.15 o 
  -3  11   6      132.58      116.92      5.16 o 
  -2  11   6       30.18       29.57      2.51 o 
  -1  11   6      148.27      164.01      8.80 o 
   0  11   6       39.09       39.39      3.48 o 
   1  11   6      629.26      677.04     12.73 o 
   2  11   6       37.20       44.86      2.75 o 
   3  11   6       94.56       91.01      4.67 o 
   4  11   6       27.16       25.11      3.64 o 
   5  11   6        0.09       -1.87      3.18 o 
   6  11   6      315.32      317.82      9.14 o 
   7  11   6      173.89      156.29      8.22 o 
   8  11   6       77.17       87.02      7.29 o 
   9  11   6      154.29      177.14      9.68 o 
  10  11   6       21.71       16.53      5.21 o 
  -6  12   6       43.08       31.71      6.21 o 
  -5  12   6        0.48       -3.39      3.39 o 
  -4  12   6        0.06        1.15      3.49 o 
  -3  12   6       90.55      100.26      7.97 o 
  -2  12   6       42.00       38.63      5.41 o 
  -1  12   6      209.23      224.05     11.28 o 
   0  12   6       69.12       73.41      5.52 o 
   1  12   6        9.98        8.73      2.78 o 
   2  12   6      460.19      452.52     20.26 o 
   3  12   6        6.19        7.42      3.13 o 
   4  12   6      208.42      209.06     10.13 o 
   5  12   6      239.41      242.79      8.37 o 
   6  12   6       38.91       43.35      5.30 o 
   7  12   6       37.68       35.22      5.35 o 
   8  12   6       54.98       56.65      7.83 o 
   9  12   6      174.99      199.11     10.21 o 
  10  12   6       99.61       86.88      8.15 o 
  -5  13   6       18.23       13.23      4.75 o 
  -4  13   6        3.59        7.51      3.95 o 
  -3  13   6        0.06        0.07      3.42 o 
  -2  13   6       79.62       88.13      4.77 o 
  -1  13   6      248.52      262.26      9.12 o 
   0  13   6       16.70       15.35      3.32 o 
   1  13   6        0.23       -3.10     10.41 o 
   2  13   6      117.54      116.92     12.50 o 
   3  13   6      282.82      277.57     22.15 o 
   4  13   6      180.11      172.04     12.14 o 
   5  13   6      173.46      190.15      8.00 o 
   6  13   6        8.69        7.80      3.40 o 
   7  13   6        0.04        3.93      4.64 o 
   8  13   6       50.28       47.06      7.86 o 
   9  13   6       17.62       10.35      4.45 o 
  -4  14   6        2.29        2.50      3.77 o 
  -3  14   6      212.28      238.73     12.35 o 
  -2  14   6      596.54      589.77     20.28 o 
  -1  14   6       26.26       21.54      4.03 o 
   0  14   6      212.01      203.38      8.08 o 
   1  14   6       69.99       79.49     11.69 o 
   2  14   6        4.84        9.75      8.68 o 
   3  14   6      160.06      152.45     14.77 o 
   4  14   6       18.31       28.63      6.32 o 
   5  14   6        2.99       -3.81      3.81 o 
   6  14   6      192.73      199.63     13.67 o 
   7  14   6       32.29       42.16      7.77 o 
   8  14   6      425.60      421.28     24.78 o 
  -2  15   6       78.77       79.88      7.70 o 
  -1  15   6       65.97       56.28      9.20 o 
   0  15   6      107.25      120.07     13.09 o 
   1  15   6      216.20      217.92     16.79 o 
   2  15   6        3.12       -2.77      9.38 o 
   3  15   6      475.78      482.36     24.07 o 
   4  15   6      138.40      121.34     14.17 o 
   5  15   6      298.15      309.43     19.84 o 
   6  15   6      243.02      285.22     20.53 o 
  -4 -11   7        3.17        7.76      4.36 o 
  -3 -11   7        4.63        2.27      4.07 o 
  -2 -11   7        0.05       -1.30      4.67 o 
  -1 -11   7       14.08       24.52      7.94 o 
   0 -11   7       74.15       78.11      7.12 o 
   1 -11   7       10.13       -9.06      9.06 o 
   2 -11   7       17.39        3.25      7.57 o 
  -6 -10   7        0.69        1.87      6.10 o 
  -5 -10   7      136.09      128.49     13.83 o 
  -4 -10   7       44.60       43.10      8.12 o 
  -3 -10   7      210.85      226.55     12.46 o 
  -2 -10   7       31.17       33.76      6.10 o 
  -1 -10   7       21.00       14.69     11.44 o 
   0 -10   7      104.12      105.05      7.53 o 
   1 -10   7       58.86       64.23      6.46 o 
   2 -10   7        0.72       -6.58      6.58 o 
   3 -10   7       41.55       39.86      8.06 o 
   4 -10   7      112.37      102.65      9.73 o 
  -8  -9   7       86.97       89.17     11.70 o 
  -7  -9   7      183.42      190.87     12.57 o 
  -6  -9   7      229.33      225.24     12.52 o 
  -5  -9   7       63.45       64.30      4.30 o 
  -4  -9   7        0.29        2.82      8.03 o 
  -3  -9   7        0.02        1.96      3.37 o 
  -2  -9   7       91.41      103.24     23.13 o 
  -1  -9   7      152.08      144.81      9.10 o 
   0  -9   7        0.75        3.54      3.38 o 
   1  -9   7        0.31        1.28      3.46 o 
   2  -9   7       84.69      100.18      7.56 o 
   3  -9   7      143.75      131.61     10.69 o 
   4  -9   7       22.56       30.47     13.13 o 
   5  -9   7       26.44       23.50      5.09 o 
  -8  -8   7       39.80       44.45      8.53 o 
  -7  -8   7       55.28       54.69     11.30 o 
  -6  -8   7       55.32       59.39      3.34 o 
  -5  -8   7      601.65      604.64     11.90 o 
  -4  -8   7      128.66      118.42      5.07 o 
  -3  -8   7       13.53       16.50      8.25 o 
  -2  -8   7       12.77       16.13      4.29 o 
  -1  -8   7       29.79       21.74      4.74 o 
   0  -8   7       21.17       16.32      3.90 o 
   1  -8   7       79.65       71.47      5.83 o 
   2  -8   7       80.44       87.02      5.46 o 
   3  -8   7       11.37       -1.56      5.45 o 
   4  -8   7       15.09        7.51      8.18 o 
   5  -8   7      170.34      177.55      9.17 o 
   6  -8   7        5.74        5.41      2.54 o 
   7  -8   7       24.06       25.08      3.80 o 
  -9  -7   7      229.85      258.95      8.92 o 
  -8  -7   7      318.77      335.20     20.84 o 
  -7  -7   7       73.68       85.27      5.50 o 
  -6  -7   7       34.23       36.27      4.53 o 
  -5  -7   7       24.28       20.69      2.91 o 
  -4  -7   7      198.03      188.69      5.88 o 
  -3  -7   7      114.94      107.30     12.77 o 
  -2  -7   7       30.63       34.53      4.84 o 
  -1  -7   7       94.85       75.84      6.62 o 
   0  -7   7      323.41      301.66      9.40 o 
   1  -7   7       82.11       85.20      5.89 o 
   2  -7   7      521.05      499.96     10.65 o 
   3  -7   7       23.25       32.19      4.44 o 
   4  -7   7      106.96      107.21      5.25 o 
   5  -7   7       20.89       17.02      3.96 o 
   6  -7   7       40.65       48.82      3.73 o 
   7  -7   7       64.20       60.09      4.63 o 
   8  -7   7       35.58       38.86      3.77 o 
 -10  -6   7       17.43       46.30      8.55 o 
  -9  -6   7       21.89       30.08     18.46 o 
  -8  -6   7       38.18       44.51      3.99 o 
  -7  -6   7       24.36       28.42      5.66 o 
  -6  -6   7       16.41       18.25      3.08 o 
  -5  -6   7      275.79      259.76      7.91 o 
  -4  -6   7       34.48       31.49      2.67 o 
  -3  -6   7       72.51       72.67      3.79 o 
  -2  -6   7      506.44      478.07     13.41 o 
  -1  -6   7      170.96      163.49      9.55 o 
   0  -6   7        0.75       -3.01      3.01 o 
   1  -6   7       16.24       16.40      3.43 o 
   2  -6   7      172.51      163.24      5.13 o 
   3  -6   7        5.96        3.58      2.07 o 
   4  -6   7      185.63      186.62      6.58 o 
   5  -6   7       16.03       14.15      2.57 o 
   6  -6   7       11.52       15.23      2.37 o 
   7  -6   7       58.91       67.21      4.20 o 
   8  -6   7        9.39       13.58      3.29 o 
  -9  -5   7       28.53       32.54     12.86 o 
  -8  -5   7       42.08       44.17      4.56 o 
  -7  -5   7      248.11      257.61      7.81 o 
  -6  -5   7      659.72      635.08     14.28 o 
  -5  -5   7       46.89       50.77      3.83 o 
  -4  -5   7      239.74      241.08      5.97 o 
  -3  -5   7        1.18        3.40      1.50 o 
  -2  -5   7      244.41      252.93      6.60 o 
  -1  -5   7      257.34      229.63     12.08 o 
   0  -5   7      465.34      396.71      8.02 o 
   1  -5   7       48.75       39.30      3.16 o 
   2  -5   7      102.43       89.03      3.45 o 
   3  -5   7      468.77      474.11      7.12 o 
   4  -5   7       68.53       61.63      3.04 o 
   5  -5   7        4.10        3.20      1.92 o 
   6  -5   7        2.03        1.28      1.79 o 
   7  -5   7        0.58        0.22      2.00 o 
   8  -5   7        0.76        5.08      2.34 o 
   9  -5   7        0.05       -0.48      3.40 o 
  -8  -4   7        2.52       13.11      5.28 o 
  -7  -4   7        8.41        7.76      1.84 o 
  -6  -4   7      122.85      125.30      4.80 o 
  -5  -4   7      618.77      560.05     12.49 o 
  -4  -4   7        0.00        0.33      1.08 o 
  -3  -4   7      346.17      353.36      7.29 o 
  -2  -4   7      708.12      682.30     10.16 o 
  -1  -4   7     1962.74     1800.22     22.44 o 
   0  -4   7       44.58       44.25      2.66 o 
   1  -4   7      403.14      342.61      7.04 o 
   2  -4   7      129.67      117.12      3.50 o 
   3  -4   7       74.72       68.53      2.88 o 
   4  -4   7      352.54      322.44      5.73 o 
   5  -4   7      181.54      193.84      5.30 o 
   6  -4   7       19.39       21.83      2.28 o 
   7  -4   7       81.66       90.88      3.62 o 
   8  -4   7        5.31        5.95      2.16 o 
   9  -4   7      339.70      320.06     12.24 o 
  10  -4   7        0.82       -1.92      3.33 o 
  -7  -3   7      141.03      117.97      8.70 o 
  -6  -3   7      545.47      518.29      9.20 o 
  -5  -3   7        2.81        0.48      1.30 o 
  -4  -3   7      132.06      110.30      2.42 o 
  -3  -3   7      331.15      356.24      5.22 o 
  -2  -3   7       62.04       52.43      5.95 o 
  -1  -3   7        4.24        6.32      1.26 o 
   0  -3   7      105.62      104.62      4.09 o 
   1  -3   7       15.52       10.61      2.13 o 
   2  -3   7      120.96      138.73      3.76 o 
   3  -3   7       71.01       68.77      3.09 o 
   4  -3   7      980.99      944.76      9.70 o 
   5  -3   7      439.45      418.90      6.60 o 
   6  -3   7        0.67        0.35      1.43 o 
   7  -3   7       81.65       82.15      3.41 o 
   8  -3   7      100.39      108.39      4.03 o 
   9  -3   7      332.98      326.06      9.99 o 
  10  -3   7       12.31       13.62      3.39 o 
 -11  -2   7      136.72      139.62     12.25 o 
 -10  -2   7        7.73        5.73      4.65 o 
  -9  -2   7       40.79       36.78      6.74 o 
  -8  -2   7        4.08        1.05      6.82 o 
  -7  -2   7      117.98      107.20      8.32 o 
  -6  -2   7        5.68        4.69      2.93 o 
  -5  -2   7       80.67       87.05      3.01 o 
  -4  -2   7      628.87      631.88      6.60 o 
  -3  -2   7     1678.78     1741.30     16.78 o 
  -2  -2   7      976.18     1044.64     17.06 o 
  -1  -2   7        8.72        9.76      1.39 o 
   0  -2   7      102.08      121.33      3.36 o 
   1  -2   7      913.67      901.05     11.36 o 
   2  -2   7      182.55      199.61      3.64 o 
   3  -2   7       43.04       45.41      1.97 o 
   4  -2   7       60.19       61.48      2.33 o 
   5  -2   7       39.33       49.83      2.57 o 
   6  -2   7      704.02      655.40      8.54 o 
   7  -2   7        2.95        1.89      1.18 o 
   8  -2   7      320.46      315.27      5.94 o 
   9  -2   7      116.51      105.53      6.01 o 
  10  -2   7        1.41        1.15      2.72 o 
  11  -2   7        3.65        3.85      2.89 o 
 -11  -1   7      121.68      116.69      5.18 o 
 -10  -1   7       37.79       39.90      4.90 o 
  -9  -1   7       22.50       27.76      6.29 o 
  -8  -1   7       38.19       20.21      4.90 o 
  -7  -1   7      287.40      277.86      9.99 o 
  -6  -1   7       87.86       95.73      7.49 o 
  -5  -1   7       39.68       40.52      4.47 o 
  -4  -1   7      662.90      643.30      8.49 o 
  -3  -1   7      285.88      265.05      3.71 o 
  -2  -1   7      537.74      578.01      6.68 o 
  -1  -1   7      263.33      330.20      5.18 o 
   0  -1   7      438.56      422.91      5.68 o 
   1  -1   7      243.92      287.82      5.59 o 
   2  -1   7        0.91        0.50      0.88 o 
   3  -1   7      127.68      147.84      4.75 o 
   4  -1   7      324.27      328.06      5.14 o 
   5  -1   7      343.30      342.81      4.84 o 
   6  -1   7       73.26       67.26      3.12 o 
   7  -1   7      290.12      257.67      5.30 o 
   8  -1   7      251.71      225.88      6.39 o 
   9  -1   7       50.15       52.65      3.88 o 
  10  -1   7       25.50       24.31      4.08 o 
  11  -1   7       32.21       32.68      4.40 o 
 -11   0   7      260.63      295.09     16.75 o 
 -10   0   7       78.63       75.54      4.31 o 
  -9   0   7       64.14       65.10      6.98 o 
  -8   0   7       38.47       36.43      2.48 o 
  -7   0   7        4.74        0.50      1.06 o 
  -6   0   7      184.88      176.09      4.23 o 
  -5   0   7       14.45       11.84      1.52 o 
  -4   0   7       39.49       39.88      1.35 o 
  -3   0   7      636.09      650.00      8.05 o 
  -2   0   7        6.33        4.57      0.79 o 
  -1   0   7     1080.06     1163.65     15.19 o 
   0   0   7      453.69      460.89      5.39 o 
   1   0   7      223.06      177.30      4.43 o 
   2   0   7      315.78      354.10      4.37 o 
   3   0   7       30.42       29.46      1.40 o 
   4   0   7      219.27      217.03      3.84 o 
   5   0   7      167.02      157.95      3.40 o 
   6   0   7      522.44      531.47      6.67 o 
   7   0   7      499.41      497.12      7.68 o 
   8   0   7      200.94      197.95      5.87 o 
   9   0   7        1.14        1.42      1.82 o 
  10   0   7        0.70       -0.32      1.91 o 
  11   0   7        2.47        3.81      2.65 o 
 -11   1   7       27.01       30.34      3.71 o 
 -10   1   7        1.00       -0.55      1.88 o 
  -9   1   7        0.34        0.59      2.20 o 
  -8   1   7        0.52       -2.83      2.83 o 
  -7   1   7       33.02       26.95      2.35 o 
  -6   1   7     1588.86     1511.26     25.96 o 
  -5   1   7      981.76     1039.48     11.32 o 
  -4   1   7        9.36        9.10      0.95 o 
  -3   1   7        7.81        5.74      0.80 o 
  -2   1   7       55.86       69.16      2.54 o 
  -1   1   7      544.00      622.54      7.91 o 
   0   1   7      119.79      135.43      2.80 o 
   1   1   7       10.94       11.67      1.14 o 
   2   1   7      169.81      132.40      2.45 o 
   3   1   7      224.69      279.11      3.58 o 
   4   1   7       87.33       93.78      2.30 o 
   5   1   7       29.95       28.71      1.91 o 
   6   1   7      291.47      262.88      4.18 o 
   7   1   7       31.50       39.23      2.38 o 
   8   1   7        4.74        4.78      1.80 o 
   9   1   7        6.31        7.10      2.05 o 
  10   1   7      400.25      390.41      9.36 o 
  11   1   7      124.31      130.79      5.67 o 
  12   1   7       13.84       13.41      3.50 o 
 -11   2   7       16.48       11.43      3.09 o 
 -10   2   7       37.30       47.29     11.69 o 
  -9   2   7      115.46      119.59      5.73 o 
  -8   2   7        9.44       11.82      2.19 o 
  -7   2   7        2.39        0.69      2.43 o 
  -6   2   7       16.01        9.06      2.32 o 
  -5   2   7      249.53      243.60      4.97 o 
  -4   2   7      848.04      851.59     10.63 o 
  -3   2   7      264.08      248.85      3.84 o 
  -2   2   7      489.35      569.43     17.20 o 
  -1   2   7       67.67       48.09      1.87 o 
   0   2   7        3.83        5.17      0.85 o 
   1   2   7      798.66      851.49      7.83 o 
   2   2   7      125.19      140.96      2.32 o 
   3   2   7       94.98       93.73      2.44 o 
   4   2   7       35.88       55.14      1.78 o 
   5   2   7        0.03        1.09      0.80 o 
   6   2   7     1082.90     1088.10     11.02 o 
   7   2   7       17.52       17.56      1.41 o 
   8   2   7        1.73        0.55      1.53 o 
   9   2   7      220.55      208.28      6.19 o 
  10   2   7       20.98       21.81      2.97 o 
  11   2   7       20.58       19.20      3.54 o 
  12   2   7        0.90       -1.36      2.37 o 
 -11   3   7       51.16       68.74      5.79 o 
 -10   3   7        4.49        7.79      2.72 o 
  -9   3   7      122.40      141.89      6.41 o 
  -8   3   7       80.68       80.78      4.76 o 
  -7   3   7       16.47       11.39      2.26 o 
  -6   3   7       40.40       36.57      3.11 o 
  -5   3   7        0.66       -0.14      1.09 o 
  -4   3   7      381.58      356.18      8.54 o 
  -3   3   7      147.84      173.88      6.91 o 
  -2   3   7      156.52      162.32      4.05 o 
  -1   3   7     1169.33     1258.71     13.17 o 
   0   3   7      730.53      719.75      7.24 o 
   1   3   7      155.69      134.86      2.31 o 
   2   3   7      398.82      357.69      5.43 o 
   3   3   7      296.15      288.17      5.26 o 
   4   3   7      435.26      400.81      4.48 o 
   5   3   7      227.21      217.43      3.46 o 
   6   3   7      443.77      471.50      5.69 o 
   7   3   7      286.32      280.19      5.98 o 
   8   3   7      325.44      343.28      7.67 o 
   9   3   7      231.95      234.51      6.48 o 
  10   3   7        2.19        1.09      2.04 o 
  11   3   7      107.63      110.44      6.63 o 
  12   3   7        1.78        2.25      2.54 o 
 -11   4   7        3.65        4.49      2.79 o 
 -10   4   7       94.93       90.07      5.98 o 
  -9   4   7      270.15      286.24      9.80 o 
  -8   4   7        3.54        2.74      2.05 o 
  -7   4   7      227.87      242.75     10.57 o 
  -6   4   7     1110.67     1080.82     21.23 o 
  -5   4   7       90.89       86.65      3.45 o 
  -2   4   7      293.90      316.11      4.30 o 
  -1   4   7       84.20      119.21      2.58 o 
   0   4   7      378.67      402.81      4.92 o 
   1   4   7      119.94      119.71      2.25 o 
   2   4   7      312.65      316.14      4.42 o 
   3   4   7      440.63      434.88      5.68 o 
   4   4   7        6.86       11.26      1.09 o 
   5   4   7        6.91        6.72      1.25 o 
   6   4   7      135.32      110.08      2.83 o 
   7   4   7      316.92      265.54      5.75 o 
   8   4   7        0.21       -0.46      1.31 o 
   9   4   7       11.55       12.62      2.15 o 
  10   4   7       20.52       22.79      3.42 o 
  11   4   7      458.74      449.54     14.93 o 
  12   4   7       49.87       45.14      4.63 o 
 -10   5   7       25.55       16.38      6.31 o 
  -9   5   7        9.08        6.32      2.61 o 
  -8   5   7       38.98       48.68      4.65 o 
  -7   5   7        0.02        1.65      1.94 o 
  -6   5   7      200.70      196.22      7.18 o 
  -5   5   7      145.68      150.29      4.71 o 
  -4   5   7       20.34       20.91      2.09 o 
  -3   5   7      261.06      279.86      6.72 o 
  -2   5   7     1104.32     1101.11     11.36 o 
  -1   5   7      415.66      438.49      4.89 o 
   0   5   7      923.21      968.86      9.37 o 
   1   5   7      632.36      724.04      6.64 o 
   2   5   7      701.38      667.45      7.20 o 
   3   5   7      262.81      250.41      3.48 o 
   4   5   7       84.76       65.14      2.00 o 
   5   5   7      162.52      165.70      2.97 o 
   6   5   7     1771.58     1714.57     17.55 o 
   7   5   7      485.98      439.33      7.79 o 
   8   5   7      113.90       98.82      3.85 o 
   9   5   7       46.48       56.29      4.04 o 
  10   5   7       45.37       44.48      3.82 o 
  11   5   7        9.14        8.78      2.60 o 
  12   5   7        2.60        6.71      2.50 o 
 -10   6   7       41.46       32.78      4.71 o 
  -9   6   7       48.36       44.40      5.11 o 
  -8   6   7       13.09       11.09      3.05 o 
  -7   6   7       78.44       73.62      5.59 o 
  -6   6   7       95.80       79.34      5.01 o 
  -5   6   7        9.65       11.08      1.91 o 
  -4   6   7       76.45       93.28      3.85 o 
  -3   6   7       53.00       56.26      2.64 o 
  -2   6   7      700.34      674.73      8.52 o 
  -1   6   7      493.27      483.45      6.61 o 
   0   6   7      124.82      113.11      2.39 o 
   1   6   7       12.49       10.73      0.95 o 
   2   6   7       44.81       47.66      2.05 o 
   3   6   7      335.55      354.36      4.91 o 
   4   6   7      205.86      239.04      3.77 o 
   5   6   7       27.26       32.04      2.36 o 
   6   6   7      107.65       93.87      4.43 o 
   7   6   7       29.71       28.94      2.44 o 
   8   6   7      381.27      367.69      7.28 o 
   9   6   7      155.94      148.10      5.61 o 
  10   6   7        7.09        6.96      2.27 o 
  11   6   7      325.74      332.54      9.24 o 
  12   6   7      244.65      267.45      9.26 o 
 -10   7   7       25.54       21.93      4.34 o 
  -9   7   7      219.84      220.62      9.67 o 
  -8   7   7      194.24      204.96      8.95 o 
  -7   7   7       25.82       27.47      3.96 o 
  -6   7   7       49.93       43.96      4.49 o 
  -5   7   7      132.39      139.82      5.09 o 
  -4   7   7     1760.00     1744.98     21.91 o 
  -3   7   7       34.31       34.94      2.05 o 
  -2   7   7      320.34      310.85      5.23 o 
  -1   7   7       60.32       58.58      2.04 o 
   0   7   7       22.83       25.74      1.54 o 
   1   7   7      705.07      717.94      7.79 o 
   2   7   7      131.74      162.63      3.47 o 
   3   7   7      274.41      278.76      5.21 o 
   4   7   7     1387.52     1381.79     14.46 o 
   5   7   7      947.63      933.41     11.85 o 
   6   7   7       88.26      107.15      4.61 o 
   7   7   7       26.31       22.12      2.74 o 
   8   7   7       35.00       35.04      2.79 o 
   9   7   7      147.40      144.34      5.63 o 
  10   7   7        2.51       -1.33      1.92 o 
  11   7   7        3.33        4.91      2.91 o 
  12   7   7        1.11        2.11      2.40 o 
  -9   8   7       47.15       40.40      5.39 o 
  -8   8   7        8.71       11.30      3.48 o 
  -7   8   7       15.25       15.26      3.48 o 
  -6   8   7        1.25        0.11      2.14 o 
  -5   8   7       45.49       43.20      2.92 o 
  -4   8   7      117.52      121.99      4.96 o 
  -3   8   7      265.36      274.92      5.17 o 
  -2   8   7      401.86      388.38      6.31 o 
  -1   8   7     2398.72     2361.80     25.45 o 
   0   8   7      491.34      442.91      5.74 o 
   1   8   7       44.96       45.66      1.92 o 
   2   8   7      182.67      179.59      3.20 o 
   3   8   7     1889.24     1835.71     17.19 o 
   4   8   7      237.37      220.24      3.71 o 
   5   8   7       95.38      117.92      4.11 o 
   6   8   7       17.55       26.89      2.90 o 
   7   8   7       17.02       15.76      2.73 o 
   8   8   7       73.71       73.64      5.49 o 
   9   8   7      121.47      126.74      6.95 o 
  10   8   7        0.95        4.66      2.91 o 
  11   8   7      158.16      154.96      7.55 o 
  12   8   7        4.28        9.28      3.24 o 
  -8   9   7        1.81       -0.41      2.83 o 
  -7   9   7       53.98       56.03      5.81 o 
  -6   9   7       27.07       20.35      3.74 o 
  -5   9   7      135.95      145.36      4.84 o 
  -4   9   7      134.82      148.57      4.07 o 
  -3   9   7        9.90       11.32      1.64 o 
  -2   9   7        1.78        0.93      1.18 o 
  -1   9   7      204.20      192.66      4.02 o 
   0   9   7      667.16      672.75     11.35 o 
   1   9   7     1466.09     1459.13     15.29 o 
   2   9   7      618.04      590.29      7.65 o 
   3   9   7      241.35      218.27      4.12 o 
   4   9   7      127.24      118.67      3.12 o 
   5   9   7      137.65      146.84      6.23 o 
   6   9   7      417.95      396.91      7.60 o 
   7   9   7       14.05       13.18      3.13 o 
   8   9   7      154.45      151.05     15.04 o 
   9   9   7       25.81       41.09      5.89 o 
  10   9   7      241.89      246.16     12.08 o 
  11   9   7        4.55        3.59      4.14 o 
  -8  10   7       49.87       41.71      5.87 o 
  -7  10   7       31.96       40.23      9.93 o 
  -6  10   7       10.74       15.21      2.92 o 
  -5  10   7       45.30       42.36      3.27 o 
  -4  10   7       15.23        9.63      1.75 o 
  -3  10   7       37.62       34.77      2.44 o 
  -2  10   7      196.71      187.72      7.09 o 
  -1  10   7        3.86        4.12      1.29 o 
   0  10   7       17.85       21.83      2.04 o 
   1  10   7      449.07      455.37      7.19 o 
   2  10   7       29.83       33.17      2.06 o 
   3  10   7       54.23       53.39      4.04 o 
   4  10   7      545.42      566.61     10.62 o 
   5  10   7      233.64      241.68      6.68 o 
   6  10   7      262.08      266.43      9.93 o 
   7  10   7       34.13       33.59      3.64 o 
   8  10   7      243.18      254.11      8.70 o 
   9  10   7       19.09       16.40      4.62 o 
  10  10   7       70.80       74.61      8.19 o 
  11  10   7       18.78       31.10      6.32 o 
  -7  11   7       86.86       90.78      5.95 o 
  -6  11   7        1.68        3.29      2.42 o 
  -5  11   7       75.27       87.39      5.36 o 
  -4  11   7       38.20       34.52      3.07 o 
  -3  11   7        5.13        8.30      2.43 o 
  -2  11   7        0.20       -0.92      1.84 o 
  -1  11   7      218.40      223.01      7.33 o 
   0  11   7      113.04      114.00      5.04 o 
   1  11   7      190.87      207.00      7.29 o 
   2  11   7       47.03       52.25      4.90 o 
   3  11   7       92.01       84.10      3.33 o 
   4  11   7        0.22       -3.65      3.65 o 
   5  11   7       32.16       33.57      3.47 o 
   6  11   7      101.57      110.49      5.27 o 
   7  11   7       25.33       25.49      3.35 o 
   8  11   7      361.89      378.44     11.07 o 
   9  11   7       44.98       49.84      5.20 o 
  10  11   7        0.04        0.16      2.93 o 
  -6  12   7        1.73        3.64      4.38 o 
  -5  12   7       12.55       12.83      4.66 o 
  -4  12   7        0.52        2.05      2.31 o 
  -3  12   7       55.16       52.37      5.04 o 
  -2  12   7      145.38      144.93      6.91 o 
  -1  12   7      264.11      252.14      7.42 o 
   0  12   7      109.31      127.30      6.40 o 
   1  12   7      301.07      327.87      9.96 o 
   2  12   7       80.37       67.46      4.47 o 
   3  12   7        0.13        1.66      6.50 o 
   4  12   7      152.95      145.05      7.27 o 
   5  12   7      620.91      594.03     20.08 o 
   6  12   7        2.82       -2.37      5.53 o 
   7  12   7      100.83      112.52      6.72 o 
   8  12   7       56.62       53.62      6.34 o 
   9  12   7       30.90       33.04      8.84 o 
  10  12   7        8.63       10.29      5.23 o 
  -5  13   7      110.68      125.45      9.77 o 
  -4  13   7        0.39       -3.36      3.36 o 
  -3  13   7       11.06       12.65      4.37 o 
  -2  13   7      147.42      138.17      9.12 o 
  -1  13   7       17.49       13.52      3.68 o 
   0  13   7       70.22       81.65      9.06 o 
   1  13   7        1.04        1.51      2.61 o 
   2  13   7        0.81        3.48      7.52 o 
   3  13   7      246.57      224.82     14.88 o 
   4  13   7      273.57      272.54     16.22 o 
   5  13   7        6.65       14.33      5.09 o 
   6  13   7       72.02       74.23      7.02 o 
   7  13   7       11.78       17.54      4.86 o 
   8  13   7      415.76      452.08     20.07 o 
   9  13   7        2.82       -2.25      5.58 o 
  -4  14   7       98.16       87.63      8.82 o 
  -3  14   7        0.74        4.92      4.05 o 
  -2  14   7      417.54      431.95     16.93 o 
  -1  14   7       26.26       25.29      4.18 o 
   0  14   7       10.88       10.22      6.94 o 
   1  14   7      236.33      219.89     15.71 o 
   2  14   7       14.14        7.41      8.95 o 
   3  14   7       87.65       84.83     12.10 o 
   4  14   7        0.94       -3.26      8.23 o 
   5  14   7      131.00      116.26     13.11 o 
   6  14   7        2.13        4.94      6.12 o 
   7  14   7      135.65      156.77      8.30 o 
   8  14   7        0.79        5.44      5.43 o 
  -2  15   7      184.00      181.23     10.77 o 
  -1  15   7       24.16       22.93      6.70 o 
   0  15   7       47.47       49.94     10.31 o 
   1  15   7        3.51       -5.21      8.55 o 
   2  15   7        6.46       -8.00      8.88 o 
   3  15   7       78.82       92.01     13.53 o 
   4  15   7       92.61      102.87     13.65 o 
   5  15   7        2.66       -8.69      8.69 o 
   6  15   7        1.25       -8.08      8.08 o 
   2  16   7       58.58       59.83     12.07 o 
  -5 -10   8       24.16       27.00      5.89 o 
  -4 -10   8        3.23        4.92      2.70 o 
  -3 -10   8       21.32       23.04      3.61 o 
  -2 -10   8        9.96        8.07      4.08 o 
  -1 -10   8       26.60       27.42      4.11 o 
   0 -10   8        0.51        2.37      2.78 o 
   1 -10   8       23.48       25.21      7.98 o 
   2 -10   8      229.51      244.97     14.69 o 
   3 -10   8       65.50       60.02      8.89 o 
  -7  -9   8       15.70       18.53     12.92 o 
  -6  -9   8        2.89        3.49      1.87 o 
  -5  -9   8       65.07       73.47      4.47 o 
  -4  -9   8       75.78       70.81      7.72 o 
  -3  -9   8       32.33       30.54      5.78 o 
  -2  -9   8        0.44        0.38      2.27 o 
  -1  -9   8       58.22       53.10      4.90 o 
   0  -9   8       64.99       61.81     10.84 o 
   1  -9   8        4.43        1.60      2.61 o 
   2  -9   8        0.16       -1.83      5.59 o 
   3  -9   8        0.66       -5.90      5.90 o 
   4  -9   8       21.70       12.80      4.73 o 
   5  -9   8       72.46       79.96     11.12 o 
  -8  -8   8       23.73       21.63      4.57 o 
  -7  -8   8       31.15       40.17      8.31 o 
  -6  -8   8      122.11      127.48      4.62 o 
  -5  -8   8      187.91      193.05      8.80 o 
  -4  -8   8       11.20       15.59      2.59 o 
  -3  -8   8      184.37      181.66      6.55 o 
  -2  -8   8       54.51       47.87      4.19 o 
  -1  -8   8       23.93       21.57      3.32 o 
   0  -8   8        5.23        5.29      2.44 o 
   1  -8   8        1.12        0.75      2.34 o 
   2  -8   8      301.65      304.92      8.43 o 
   3  -8   8      301.13      294.32     41.15 o 
   4  -8   8       40.32       51.36      7.41 o 
   5  -8   8        0.65       -0.67      3.48 o 
   6  -8   8       14.63       16.05      6.10 o 
  -9  -7   8       14.44       22.98     11.48 o 
  -8  -7   8       60.71       65.82      7.41 o 
  -7  -7   8        0.03        2.00      7.95 o 
  -6  -7   8       17.93       21.33      2.46 o 
  -5  -7   8       17.74       17.45      4.55 o 
  -4  -7   8       16.10       16.04      2.46 o 
  -3  -7   8      174.69      183.58      6.12 o 
  -2  -7   8       10.64        7.16      3.55 o 
  -1  -7   8       67.49       78.14      4.78 o 
   0  -7   8        7.67        7.82      2.34 o 
   1  -7   8        0.07        2.46      2.05 o 
   2  -7   8        0.01       -1.08      2.97 o 
   3  -7   8        0.25       -0.48      2.86 o 
   4  -7   8       56.02       79.09      6.04 o 
   5  -7   8        0.03       -3.19      3.19 o 
   6  -7   8       16.52       16.34      2.93 o 
   7  -7   8       17.90       18.56      3.45 o 
  -9  -6   8       16.83       19.80      6.98 o 
  -8  -6   8      444.81      451.64     18.23 o 
  -7  -6   8       47.84       50.54      4.43 o 
  -6  -6   8       63.88       74.74      7.24 o 
  -5  -6   8       10.68       14.10      3.15 o 
  -4  -6   8       48.63       39.08      3.03 o 
  -3  -6   8       53.54       49.10      3.54 o 
  -2  -6   8       94.79       88.50      4.43 o 
  -1  -6   8       11.06        3.69      4.80 o 
   0  -6   8      194.86      198.46      6.07 o 
   1  -6   8      189.33      184.03      8.50 o 
   2  -6   8        5.75        4.77      2.75 o 
   3  -6   8      220.03      223.03      8.29 o 
   4  -6   8       10.07        8.67      4.43 o 
   5  -6   8        6.18        2.58      3.11 o 
   6  -6   8        5.11        2.55      2.35 o 
   7  -6   8        0.93       -0.02      2.21 o 
   8  -6   8      125.33      144.71      7.11 o 
  -9  -5   8        6.62       22.44      7.07 o 
  -8  -5   8        5.95        7.50      5.10 o 
  -7  -5   8       86.28       87.01     14.88 o 
  -6  -5   8       85.86       83.40      8.55 o 
  -5  -5   8       90.13       88.80      3.24 o 
  -4  -5   8       56.10       55.11      5.26 o 
  -3  -5   8       34.05       32.32      2.77 o 
  -2  -5   8       18.03       14.36      2.29 o 
  -1  -5   8      423.53      369.49      8.78 o 
   0  -5   8      317.21      308.38      7.10 o 
   1  -5   8      466.31      428.13     13.11 o 
   2  -5   8        0.20        1.41      1.93 o 
   3  -5   8       61.65       60.54      3.95 o 
   4  -5   8        9.94        9.32      1.93 o 
   5  -5   8       21.21       22.48      2.57 o 
   6  -5   8       61.31       62.93      3.85 o 
   7  -5   8      100.00      109.55      4.10 o 
   8  -5   8        5.91        9.37      2.45 o 
   9  -5   8       20.58       24.07      4.33 o 
  -8  -4   8        0.12        1.44      5.10 o 
  -7  -4   8        7.87       13.91      2.41 o 
  -6  -4   8       20.66       21.56      2.87 o 
  -5  -4   8      435.18      451.63      7.77 o 
  -4  -4   8       58.12       55.16      2.73 o 
  -3  -4   8      857.31      880.90     15.41 o 
  -2  -4   8      175.31      159.31      5.06 o 
  -1  -4   8       16.65       17.21      2.10 o 
   0  -4   8      220.76      181.26      7.88 o 
   1  -4   8        0.64        0.44      1.51 o 
   2  -4   8       13.51       10.04      1.88 o 
   3  -4   8       24.70       15.48      1.85 o 
   4  -4   8      283.11      271.71      5.34 o 
   5  -4   8       41.46       42.72      2.96 o 
   6  -4   8        2.94        2.41      1.86 o 
   7  -4   8       19.82       22.00      2.37 o 
   8  -4   8        0.06       -1.72      2.18 o 
   9  -4   8      213.81      224.24     12.57 o 
  -8  -3   8      125.20      142.48     12.04 o 
  -7  -3   8       12.51       27.72      6.73 o 
  -6  -3   8       39.82       40.92      6.72 o 
  -5  -3   8        0.82        4.24      1.97 o 
  -4  -3   8      319.79      338.45      5.42 o 
  -3  -3   8      214.71      215.63      6.56 o 
  -2  -3   8       11.81        9.62      2.30 o 
  -1  -3   8      387.47      354.45      6.80 o 
   0  -3   8      196.21      194.40      5.38 o 
   1  -3   8      790.08      773.85      9.77 o 
   2  -3   8        6.80       11.34      2.23 o 
   3  -3   8       30.70       34.64      1.97 o 
   4  -3   8      388.72      344.47      5.46 o 
   5  -3   8      473.28      437.42      7.00 o 
   6  -3   8       38.72       36.24      2.46 o 
   7  -3   8      242.47      259.65      5.80 o 
   8  -3   8      239.99      240.95      5.73 o 
   9  -3   8        9.38       10.55      3.00 o 
  10  -3   8       52.61       58.25      5.82 o 
  -9  -2   8       79.59       90.75     10.15 o 
  -8  -2   8        0.22        4.99      3.45 o 
  -7  -2   8        2.33        4.50      2.52 o 
  -6  -2   8      120.04      123.53      6.61 o 
  -5  -2   8      395.85      387.83      7.69 o 
  -4  -2   8       92.48       86.69      2.15 o 
  -3  -2   8      430.47      393.30      5.96 o 
  -2  -2   8     1745.88     1637.18     25.34 o 
  -1  -2   8      729.21      724.69      9.54 o 
   0  -2   8       77.73       82.13      2.74 o 
   1  -2   8       42.86       46.73      2.27 o 
   2  -2   8      101.59       91.02      2.61 o 
   3  -2   8        4.83        4.68      1.49 o 
   4  -2   8      949.88      897.23      9.37 o 
   5  -2   8      705.54      641.67      8.76 o 
   6  -2   8       14.29       16.46      1.91 o 
   7  -2   8       30.90       34.08      2.24 o 
   8  -2   8      338.27      324.28      8.11 o 
   9  -2   8        0.71        0.04      2.25 o 
  10  -2   8        2.12        2.51      2.59 o 
 -11  -1   8        3.72        3.50      3.86 o 
 -10  -1   8       16.98       13.44      2.16 o 
  -9  -1   8      111.40      137.38     11.37 o 
  -8  -1   8       83.41       70.32      8.67 o 
  -7  -1   8      166.37      143.17     10.26 o 
  -6  -1   8      488.32      455.87     13.27 o 
  -5  -1   8        0.12       -0.09      1.17 o 
  -4  -1   8      364.22      344.81      5.56 o 
  -3  -1   8       13.97       16.10      1.37 o 
  -2  -1   8      115.97      111.59      5.44 o 
  -1  -1   8       34.12       53.18      2.70 o 
   0  -1   8       53.32       54.15      2.29 o 
   1  -1   8      900.07      892.97     10.41 o 
   2  -1   8       62.49       60.57      2.13 o 
   3  -1   8       66.47       60.76      2.26 o 
   4  -1   8       48.58       45.22      2.15 o 
   5  -1   8        5.23        7.45      1.61 o 
   6  -1   8       22.75       24.50      2.62 o 
   7  -1   8       94.23       90.23      3.62 o 
   8  -1   8       96.74       96.88      3.68 o 
   9  -1   8       77.95       79.62      4.94 o 
  10  -1   8        7.47        6.72      3.08 o 
  11  -1   8        6.39        5.95      2.77 o 
 -11   0   8      163.44      164.00      6.36 o 
 -10   0   8        2.30        0.18      1.82 o 
  -9   0   8        2.28        3.21      1.62 o 
  -8   0   8       10.23       12.39      1.77 o 
  -7   0   8       20.25       26.89      2.12 o 
  -6   0   8      112.63      117.50      6.32 o 
  -5   0   8       61.33       54.69      2.60 o 
  -4   0   8       71.13       76.56      2.81 o 
  -3   0   8       71.55       72.33      3.34 o 
  -2   0   8       57.84       44.85      6.52 o 
  -1   0   8        1.46        1.61      0.91 o 
   0   0   8       57.87       70.18      3.44 o 
   1   0   8        2.05        2.19      1.68 o 
   2   0   8        6.54        4.14      1.04 o 
   3   0   8        0.05        0.92      1.05 o 
   4   0   8      750.33      720.10      7.72 o 
   5   0   8      147.36      145.56      3.16 o 
   6   0   8      173.26      176.35      3.62 o 
   7   0   8      131.68      128.40      3.03 o 
   8   0   8      173.80      173.75      3.97 o 
   9   0   8       80.21       79.11      4.91 o 
  10   0   8        1.00        0.73      2.11 o 
  11   0   8       54.85       59.07      4.15 o 
 -11   1   8      117.25      131.40     11.09 o 
 -10   1   8       13.84       13.30      6.64 o 
  -9   1   8       10.62       11.32      2.20 o 
  -8   1   8      203.69      210.92      6.69 o 
  -7   1   8       40.76       35.04      2.60 o 
  -6   1   8       26.38       31.23      5.12 o 
  -5   1   8       79.29       85.40      3.66 o 
  -4   1   8      926.80      913.67     11.90 o 
  -3   1   8      175.66      164.51      5.94 o 
  -2   1   8        0.51        1.24      1.03 o 
  -1   1   8       17.61       19.73      1.53 o 
   0   1   8       78.20       68.66      2.06 o 
   1   1   8     1067.10     1020.26     10.14 o 
   2   1   8     1106.19     1221.05     11.04 o 
   3   1   8       12.77       17.58      1.28 o 
   4   1   8      258.54      251.22      4.22 o 
   5   1   8      118.40      110.78      2.76 o 
   6   1   8      129.17      125.87      3.03 o 
   7   1   8        9.13        5.13      1.35 o 
   8   1   8       14.72        9.53      2.64 o 
   9   1   8      223.89      222.38      6.05 o 
  10   1   8       36.11       32.77      3.10 o 
  11   1   8      150.34      151.04      5.70 o 
 -11   2   8      123.74      123.19      8.66 o 
 -10   2   8        4.62        3.34      2.35 o 
  -9   2   8       49.45       54.62      5.25 o 
  -8   2   8        4.07        3.43      1.61 o 
  -7   2   8        0.40        1.04      1.66 o 
  -6   2   8       44.08       42.54      3.27 o 
  -5   2   8       59.90       55.96      2.39 o 
  -4   2   8      572.14      544.19      8.95 o 
  -3   2   8       24.50       24.95      1.99 o 
  -2   2   8      312.43      345.42     12.14 o 
  -1   2   8      964.02      958.90     10.08 o 
   0   2   8      289.51      255.96      3.71 o 
   1   2   8       17.36       20.67      1.35 o 
   2   2   8      147.47      161.71      2.86 o 
   3   2   8      638.38      615.53      6.17 o 
   4   2   8      505.13      504.42      6.76 o 
   5   2   8       73.21       71.04      3.01 o 
   6   2   8     1523.26     1501.96     14.72 o 
   7   2   8      124.30      123.81      3.25 o 
   8   2   8       34.05       37.83      2.81 o 
   9   2   8      128.20      117.25      4.59 o 
  10   2   8        5.05        5.99      2.32 o 
  11   2   8       21.73       20.55      2.85 o 
  12   2   8       25.19       24.01      3.12 o 
 -11   3   8       36.01       43.14      4.82 o 
 -10   3   8       22.28       28.21      4.21 o 
  -9   3   8        0.00        1.31      1.96 o 
  -8   3   8        1.72        2.14      3.17 o 
  -7   3   8       71.74       69.94      4.18 o 
  -6   3   8       49.51       43.58      5.50 o 
  -5   3   8       55.75       47.60      2.49 o 
  -4   3   8      327.73      279.01      5.91 o 
  -2   3   8        4.33       14.24      2.20 o 
  -1   3   8      121.34      133.22      2.39 o 
   0   3   8        1.60       -0.96      0.96 o 
   1   3   8      103.14      101.05      2.25 o 
   2   3   8      344.74      304.45      3.97 o 
   3   3   8        3.04        4.32      1.04 o 
   4   3   8      147.19      158.26      3.07 o 
   5   3   8       64.34       69.17      2.12 o 
   6   3   8       59.01       47.46      2.01 o 
   7   3   8      625.29      592.23      7.97 o 
   8   3   8      162.94      168.15      5.80 o 
   9   3   8      168.96      152.75      4.92 o 
  10   3   8        0.43       -1.66      1.66 o 
  11   3   8       78.90       83.05      4.68 o 
  12   3   8        0.24        2.22      2.40 o 
 -10   4   8       42.76       42.24      4.68 o 
  -9   4   8      152.16      150.84      7.10 o 
  -8   4   8       19.53       13.72      2.77 o 
  -7   4   8      169.82      206.88      7.39 o 
  -6   4   8       17.75       15.05      2.00 o 
  -5   4   8       16.12       19.79      2.36 o 
  -4   4   8       70.78       70.47      3.07 o 
  -3   4   8      464.89      413.06     47.29 o 
  -2   4   8      589.52      579.39     11.47 o 
  -1   4   8       39.13       61.14      1.99 o 
   0   4   8      178.01      185.71      2.93 o 
   1   4   8      921.46      953.95      8.83 o 
   2   4   8      354.71      315.81      4.06 o 
   3   4   8      145.44      127.49      2.97 o 
   4   4   8       23.35       24.16      1.51 o 
   5   4   8        2.34        3.14      1.27 o 
   6   4   8      720.64      747.19      8.50 o 
   7   4   8      137.25      127.00      2.98 o 
   8   4   8      217.90      198.03      5.35 o 
   9   4   8      420.33      425.82     10.89 o 
  10   4   8      260.96      251.86      6.61 o 
  11   4   8       50.36       52.18      4.44 o 
  12   4   8        1.58        5.17      2.67 o 
 -10   5   8        2.41        2.73      2.61 o 
  -9   5   8       51.78       45.73      4.86 o 
  -8   5   8       36.94       39.25      4.35 o 
  -7   5   8        0.03        2.65      1.86 o 
  -6   5   8       65.29       49.21      3.80 o 
  -5   5   8       49.11       49.67      3.11 o 
  -4   5   8     2002.44     2000.20     27.87 o 
  -3   5   8        7.61        1.94      2.52 o 
  -2   5   8       74.32       81.85      2.78 o 
  -1   5   8        7.00        2.92      1.25 o 
   0   5   8      188.74      199.29      6.46 o 
   1   5   8       76.46      104.61      2.69 o 
   2   5   8       81.48       83.91      1.96 o 
   3   5   8      919.51      558.57     16.51 o 
   4   5   8       41.90       39.93      2.59 o 
   5   5   8      182.92      179.13      3.35 o 
   6   5   8       49.30       35.05      2.26 o 
   7   5   8       63.16       75.09      3.58 o 
   8   5   8       38.66       38.68      4.02 o 
   9   5   8      106.94      113.45      4.52 o 
  10   5   8      147.54      154.10      5.26 o 
  11   5   8       23.10       22.15      3.36 o 
  12   5   8        2.06        4.06      2.64 o 
 -10   6   8       20.50       25.34      4.25 o 
  -9   6   8       31.09       31.72      4.40 o 
  -8   6   8        0.84       -1.43      4.56 o 
  -7   6   8      190.33      208.93      8.17 o 
  -6   6   8       71.78       79.11      6.04 o 
  -5   6   8       19.25       18.77      2.27 o 
  -4   6   8        0.66        4.46      1.60 o 
  -3   6   8       53.18       48.57      2.60 o 
  -2   6   8      148.95      151.28      4.15 o 
  -1   6   8       28.95       30.52      2.03 o 
   0   6   8        2.61        1.36      0.97 o 
   1   6   8      576.44      575.97      5.83 o 
   2   6   8      862.80      886.51      8.66 o 
   3   6   8        0.73        0.24      0.68 o 
   4   6   8       29.99       29.58      1.92 o 
   5   6   8       14.92       15.76      1.44 o 
   6   6   8     1160.05     1072.36     12.27 o 
   7   6   8       50.24       40.21      2.91 o 
   8   6   8       12.99       12.78      2.17 o 
   9   6   8        0.27        2.06      2.67 o 
  10   6   8      242.94      246.29      7.71 o 
  11   6   8       40.05       48.32      4.42 o 
  12   6   8        0.98        0.60      2.52 o 
  -9   7   8      150.76      159.55     14.71 o 
  -8   7   8        1.22        0.21      2.35 o 
  -7   7   8       14.26       17.01      6.22 o 
  -6   7   8      128.68      127.56      5.14 o 
  -5   7   8       57.08       64.55      4.08 o 
  -4   7   8        4.54        1.22      1.74 o 
  -3   7   8     1408.90     1414.34     18.37 o 
  -2   7   8        2.21        0.45      1.23 o 
  -1   7   8       25.50       19.22      1.53 o 
   0   7   8        3.55        6.23      1.08 o 
   1   7   8      653.57      670.46      7.55 o 
   2   7   8        0.08       -0.10      0.57 o 
   3   7   8      907.31      900.39      8.98 o 
   4   7   8      546.92      581.17      7.57 o 
   5   7   8       19.67       17.61      1.48 o 
   6   7   8        0.15        3.23      1.13 o 
   7   7   8      114.11      102.29      4.68 o 
   8   7   8       14.17        7.86      2.03 o 
   9   7   8       27.11       28.58      2.85 o 
  10   7   8       54.41       67.95      4.82 o 
  11   7   8      146.45      142.16      6.56 o 
  12   7   8        4.85        2.93      2.64 o 
  -9   8   8      207.17      233.79     10.46 o 
  -8   8   8      134.56      143.36      7.99 o 
  -7   8   8      271.18      274.38     10.48 o 
  -6   8   8        9.38        8.90      2.26 o 
  -5   8   8       97.61      100.48      4.77 o 
  -4   8   8        8.65        7.13      1.64 o 
  -3   8   8      120.49      119.37      3.49 o 
  -2   8   8       55.82       57.96      2.74 o 
  -1   8   8     1986.70     1989.52     19.34 o 
   0   8   8       86.49       67.69      2.38 o 
   1   8   8        0.46        2.18      1.29 o 
   2   8   8      158.81      159.35      2.94 o 
   3   8   8      324.56      301.76      4.73 o 
   4   8   8       12.22        7.91      1.30 o 
   5   8   8      584.93      618.56      8.21 o 
   6   8   8       97.13      109.15      4.73 o 
   7   8   8        9.30       11.87      2.50 o 
   8   8   8      152.82      144.39      5.69 o 
   9   8   8        3.87        1.41      2.81 o 
  10   8   8        2.56        1.19      2.95 o 
  11   8   8        0.29        0.28      3.02 o 
  -8   9   8        3.55        5.07      3.16 o 
  -7   9   8       29.14       24.15      4.36 o 
  -6   9   8        0.75       -2.03      2.03 o 
  -5   9   8       58.55       49.57      3.35 o 
  -4   9   8        0.02        0.57      1.58 o 
  -3   9   8       34.78       34.78      2.34 o 
  -2   9   8      242.56      232.43      6.69 o 
  -1   9   8      100.43       99.95      3.02 o 
   0   9   8      107.56      118.29      3.01 o 
   1   9   8       36.61       42.95      2.09 o 
   2   9   8      638.51      652.05      8.40 o 
   3   9   8     1300.58     1233.22     12.60 o 
   4   9   8      105.36      111.34      2.80 o 
   5   9   8      168.17      141.42      4.62 o 
   6   9   8      422.64      398.35      7.80 o 
   7   9   8       11.70       11.12      2.64 o 
   8   9   8       72.17       77.11      4.80 o 
   9   9   8       27.35       36.39      5.73 o 
  10   9   8       34.26       43.61      9.05 o 
  11   9   8       42.15       48.18      7.09 o 
  -8  10   8        0.46        3.79      3.53 o 
  -7  10   8       27.40       27.15      4.75 o 
  -6  10   8      155.80      178.32      6.73 o 
  -5  10   8       94.17       93.12      5.27 o 
  -4  10   8       31.01       24.88      2.66 o 
  -3  10   8       11.46       11.53      1.73 o 
  -2  10   8       36.46       37.97      2.50 o 
  -1  10   8       70.68       72.43      4.21 o 
   0  10   8      223.09      205.57      4.72 o 
   1  10   8      235.04      200.23      4.61 o 
   2  10   8      366.12      368.47      6.38 o 
   3  10   8        3.41        0.41      1.69 o 
   4  10   8       91.90       94.42      3.31 o 
   5  10   8        3.85        5.82      2.30 o 
   6  10   8       75.18       78.30      5.79 o 
   7  10   8      294.94      287.51      7.65 o 
   8  10   8      792.98      784.86     14.20 o 
   9  10   8        0.56        6.29      8.64 o 
  10  10   8       74.18       73.84      8.27 o 
  11  10   8       53.64       50.92     11.06 o 
  -7  11   8        8.60        7.81      2.92 o 
  -6  11   8       24.92       31.39      3.85 o 
  -5  11   8       47.12       46.33      3.64 o 
  -4  11   8      124.68      118.87      4.15 o 
  -3  11   8      101.48      109.75      3.86 o 
  -2  11   8      283.13      304.41     10.64 o 
  -1  11   8       76.72       78.71      3.29 o 
   0  11   8      183.34      186.17      5.18 o 
   1  11   8        2.89        1.75      1.67 o 
   2  11   8      288.11      302.35      7.92 o 
   3  11   8      566.88      554.44     11.12 o 
   4  11   8       31.12       31.77      4.03 o 
   5  11   8       27.63       37.07      3.64 o 
   6  11   8      395.24      401.32      9.32 o 
   7  11   8       61.27       49.01      4.14 o 
   8  11   8      149.30      133.86      6.13 o 
   9  11   8       90.62      121.79      7.06 o 
  10  11   8        7.68        6.19      3.17 o 
  -6  12   8       12.45       16.24      4.19 o 
  -5  12   8      222.94      259.73     14.61 o 
  -4  12   8      148.89      143.90      7.05 o 
  -3  12   8       25.32       30.22      3.51 o 
  -2  12   8       78.45       67.90      5.56 o 
  -1  12   8        0.13       -0.37      2.16 o 
   0  12   8        1.51       -1.53      2.12 o 
   1  12   8      220.35      229.46      7.22 o 
   2  12   8       30.95       33.86      3.39 o 
   3  12   8      946.12      968.98     16.57 o 
   4  12   8      113.47      122.43      8.58 o 
   5  12   8       33.43       33.93      4.39 o 
   6  12   8      214.87      223.81      7.37 o 
   7  12   8      169.43      180.89      7.71 o 
   8  12   8       73.20       81.88      6.08 o 
   9  12   8       46.60       50.43      6.48 o 
  10  12   8       40.90       33.42      5.60 o 
  -5  13   8        0.10        5.08      4.21 o 
  -4  13   8       32.48       36.32      6.18 o 
  -3  13   8        6.99       12.82      4.51 o 
  -2  13   8      454.38      456.90     17.36 o 
  -1  13   8      309.94      336.65     10.26 o 
   0  13   8       99.51      102.81      6.07 o 
   1  13   8       15.51       11.76      7.16 o 
   2  13   8        0.04       -1.85      5.26 o 
   3  13   8        2.18       -5.39      7.13 o 
   4  13   8        3.63       10.07      7.58 o 
   5  13   8      105.55      123.61     12.74 o 
   6  13   8        8.00        1.91      4.88 o 
   7  13   8       12.80        1.92      4.30 o 
   8  13   8      117.89      128.37      7.72 o 
   9  13   8        1.64       -3.60      3.60 o 
  -4  14   8        2.02        3.11      3.90 o 
  -3  14   8        2.35        4.00      3.94 o 
  -2  14   8        6.07        3.06      3.65 o 
  -1  14   8       38.21       26.72      5.26 o 
   0  14   8        0.21       -2.50      2.50 o 
   1  14   8      564.75      577.93     14.39 o 
   2  14   8       22.42       21.05      9.79 o 
   3  14   8       52.13       48.62     10.69 o 
   4  14   8       24.26       31.21     10.12 o 
   5  14   8        0.63       -8.23      8.23 o 
   6  14   8       86.28       85.57     12.31 o 
   7  14   8       45.71       41.08      6.58 o 
   8  14   8       66.47       58.78      7.15 o 
  -2  15   8        3.71        0.16      3.68 o 
  -1  15   8       17.76       18.51      4.62 o 
   0  15   8        0.61        0.00      3.73 o 
   1  15   8       31.65       49.68     10.98 o 
   2  15   8       39.27       28.98     10.58 o 
   3  15   8       33.31       43.35     11.20 o 
   4  15   8      207.16      186.03     16.55 o 
   5  15   8      242.45      231.70     17.97 o 
   6  15   8      213.47      217.69     17.68 o 
   2  16   8       43.36       47.86     11.51 o 
  -3 -10   9       46.08       47.92      6.87 o 
  -2 -10   9       22.67       22.03      6.19 o 
  -1 -10   9      275.94      283.96      9.89 o 
   0 -10   9        5.17        8.58      6.01 o 
   1 -10   9       11.18        7.45      7.45 o 
  -5  -9   9       68.82       74.10      5.76 o 
  -4  -9   9       63.66       74.32      5.50 o 
  -3  -9   9      103.57      111.08      5.61 o 
  -2  -9   9      186.51      171.87      7.26 o 
  -1  -9   9       88.08       87.97      6.05 o 
   0  -9   9        1.61       -3.26      5.27 o 
   1  -9   9        5.93        4.99      2.71 o 
   2  -9   9       77.58       79.66      8.18 o 
   3  -9   9        7.70        1.24      5.97 o 
  -7  -8   9        3.15        3.10      6.29 o 
  -6  -8   9      163.73      178.89      5.30 o 
  -5  -8   9       17.43       13.18      4.13 o 
  -4  -8   9        1.43        4.32      3.93 o 
  -3  -8   9       37.63       36.80      5.87 o 
  -2  -8   9       72.46       68.68      4.99 o 
  -1  -8   9      161.66      158.72      6.73 o 
   0  -8   9       17.02       18.26      3.19 o 
   1  -8   9       22.02       18.99      3.09 o 
   2  -8   9       82.82      104.07     10.80 o 
   3  -8   9       57.89       68.92     15.57 o 
   4  -8   9        4.35       -3.69      6.34 o 
   5  -8   9        0.20        0.55      4.23 o 
  -8  -7   9       68.37       63.88     16.20 o 
  -7  -7   9       71.74       81.15      5.86 o 
  -6  -7   9        8.29        6.41      6.96 o 
  -5  -7   9        0.64        4.33      1.77 o 
  -4  -7   9        6.03        5.45      2.12 o 
  -3  -7   9       56.66       57.42      4.17 o 
  -2  -7   9        1.88        1.86      2.10 o 
  -1  -7   9       51.10       57.47      4.52 o 
   0  -7   9       47.10       40.90      4.05 o 
   1  -7   9       17.79       16.49      2.81 o 
   2  -7   9       26.15       21.25      3.33 o 
   3  -7   9       64.97       66.64      5.77 o 
   4  -7   9       40.41       39.86      6.71 o 
   5  -7   9       32.75       35.75      4.67 o 
   6  -7   9       32.81       48.12      6.05 o 
  -8  -6   9        0.02        0.92      6.64 o 
  -7  -6   9      425.84      457.15     12.64 o 
  -6  -6   9      157.24      155.85      7.21 o 
  -5  -6   9      335.49      353.46      7.82 o 
  -4  -6   9       45.68       36.39      4.44 o 
  -3  -6   9        3.26        4.79      1.91 o 
  -2  -6   9        0.04        0.63      3.12 o 
  -1  -6   9       56.40       61.81      4.40 o 
   0  -6   9       36.72       30.87      3.51 o 
   1  -6   9        1.00        0.46      2.20 o 
   2  -6   9        4.30        4.81      2.31 o 
   3  -6   9       43.68       52.60      4.98 o 
   4  -6   9        7.39        4.74      3.63 o 
   5  -6   9        7.96        5.85      3.42 o 
   6  -6   9      158.15      169.12      6.75 o 
   7  -6   9        5.99        2.94      2.32 o 
  -9  -5   9        0.03        1.90      2.18 o 
  -8  -5   9        0.38        4.37     12.32 o 
  -7  -5   9       92.07      100.73      7.73 o 
  -6  -5   9       75.46       73.24      4.92 o 
  -5  -5   9        0.21       -0.81      1.55 o 
  -4  -5   9       10.78       15.42      2.46 o 
  -3  -5   9       88.53       91.86      4.14 o 
  -2  -5   9        0.86        0.33      1.62 o 
  -1  -5   9      418.96      410.71      9.70 o 
   0  -5   9        4.22        2.68      1.95 o 
   1  -5   9        0.53        1.25      2.01 o 
   2  -5   9       18.64       14.97      2.65 o 
   3  -5   9       51.79       62.00      6.54 o 
   4  -5   9        3.11       -3.07      3.07 o 
   5  -5   9        9.40        7.87      2.26 o 
   6  -5   9      217.41      219.13      5.73 o 
   7  -5   9       38.63       43.93      3.16 o 
   8  -5   9        5.20        5.90      2.62 o 
  -8  -4   9        0.39        2.62      1.95 o 
  -7  -4   9       42.07       45.78      6.08 o 
  -6  -4   9       91.22      112.70      5.72 o 
  -5  -4   9       47.24       49.76      3.75 o 
  -4  -4   9        5.35        7.91      1.60 o 
  -3  -4   9       16.85       14.39      2.14 o 
  -2  -4   9       43.05       38.32      3.39 o 
  -1  -4   9      856.03      789.79     14.29 o 
   0  -4   9       94.95       86.50      4.37 o 
   1  -4   9      405.15      353.64      6.36 o 
   2  -4   9      797.46      712.56     10.81 o 
   3  -4   9      296.28      285.84      6.56 o 
   4  -4   9      110.85      115.49      4.85 o 
   5  -4   9      138.22      143.83      7.14 o 
   6  -4   9       10.04        7.11      2.37 o 
   7  -4   9       38.81       39.96      2.97 o 
   8  -4   9       94.38      106.05      4.77 o 
   9  -4   9      160.36      168.37      7.99 o 
  -7  -3   9      255.85      266.01     15.28 o 
  -6  -3   9        0.43        5.55      5.14 o 
  -5  -3   9       18.01       20.58      2.81 o 
  -4  -3   9       72.43       63.21      3.46 o 
  -3  -3   9      893.65      897.53     12.67 o 
  -2  -3   9      238.47      230.50      5.35 o 
  -1  -3   9       40.73       37.11      2.70 o 
   0  -3   9       42.12       67.01      5.35 o 
   1  -3   9       30.56       24.35      2.21 o 
   2  -3   9      126.61      105.48      3.98 o 
   3  -3   9       11.35       12.69      1.65 o 
   4  -3   9       72.63       79.58      3.22 o 
   5  -3   9       91.27       86.71      5.21 o 
   6  -3   9        2.42        0.10      1.79 o 
   7  -3   9        1.60        3.10      1.82 o 
   8  -3   9       46.91       50.08      3.57 o 
   9  -3   9       22.24       23.06      4.00 o 
  -7  -2   9       22.34       33.36      2.75 o 
  -6  -2   9       18.23       21.80      4.10 o 
  -5  -2   9       32.25       32.43      2.55 o 
  -4  -2   9     1277.36     1278.53     16.27 o 
  -3  -2   9      104.02       86.98      2.78 o 
  -2  -2   9        0.05        0.37      1.18 o 
  -1  -2   9        5.36       11.01      1.63 o 
   0  -2   9      112.79      120.05      3.39 o 
   1  -2   9       65.09       81.49      3.84 o 
   2  -2   9       15.75       20.27      2.14 o 
   3  -2   9      318.32      259.61      4.29 o 
   4  -2   9        0.35       -0.46      1.25 o 
   5  -2   9      194.01      176.22      4.40 o 
   6  -2   9       54.03       47.37      2.71 o 
   7  -2   9        0.14        0.60      1.51 o 
   8  -2   9        0.03        1.13      1.72 o 
   9  -2   9       11.30       14.25      3.12 o 
  10  -2   9       59.21       52.30      4.57 o 
 -10  -1   9       20.49       25.67      6.65 o 
  -9  -1   9       13.73       13.33      5.44 o 
  -8  -1   9        0.41        6.90      3.84 o 
  -7  -1   9       59.38       55.89      2.93 o 
  -6  -1   9       51.13       54.15      3.04 o 
  -5  -1   9      121.32      128.43      4.33 o 
  -4  -1   9     1296.22     1286.82     16.27 o 
  -3  -1   9      225.76      239.36      4.51 o 
  -2  -1   9      269.08      221.94      5.85 o 
  -1  -1   9      286.22      304.47      5.51 o 
   0  -1   9      353.51      361.39      5.25 o 
   1  -1   9      323.18      291.60      5.23 o 
   2  -1   9      190.21      182.89      3.93 o 
   3  -1   9       55.44       59.43      2.36 o 
   4  -1   9      373.06      347.22      5.08 o 
   5  -1   9       10.24       10.07      1.82 o 
   6  -1   9     1298.33     1214.16     14.11 o 
   7  -1   9      166.77      183.46      4.29 o 
   8  -1   9       15.56       17.41      2.15 o 
   9  -1   9        8.02        5.30      2.60 o 
  10  -1   9        0.16        0.40      2.49 o 
 -10   0   9      136.01      135.60      5.47 o 
  -9   0   9       80.43       85.13      8.65 o 
  -8   0   9        3.65        4.01      1.51 o 
  -7   0   9       95.22       94.37      7.62 o 
  -6   0   9      783.04      749.59     14.64 o 
  -5   0   9      148.55      153.36      5.03 o 
  -4   0   9       56.84       51.43      2.63 o 
  -3   0   9      394.21      415.78      7.53 o 
  -1   0   9       14.35       16.06      1.65 o 
   0   0   9       49.91       44.46      2.19 o 
   1   0   9      399.31      425.98      5.76 o 
   2   0   9     1203.55     1184.42     11.02 o 
   3   0   9      349.84      354.65      4.92 o 
   4   0   9       92.24      102.67      2.87 o 
   5   0   9       30.76       24.70      2.03 o 
   6   0   9        7.27        6.45      1.57 o 
   7   0   9      425.68      400.63      6.38 o 
   8   0   9      108.80      103.97      3.77 o 
   9   0   9        1.58        1.89      2.34 o 
  10   0   9        3.24        4.52      2.52 o 
  11   0   9      108.86      111.13      6.21 o 
 -10   1   9       43.21       38.83      4.36 o 
  -9   1   9       15.22       13.19      2.38 o 
  -8   1   9       49.27       44.80      3.22 o 
  -7   1   9      372.29      361.87      8.94 o 
  -6   1   9      225.95      231.33      6.49 o 
  -5   1   9       14.18       15.06      2.06 o 
  -4   1   9       28.24       16.12      1.96 o 
  -3   1   9       65.35       58.04      2.91 o 
  -2   1   9        7.59       12.36      2.48 o 
  -1   1   9      411.32      406.55      6.43 o 
   0   1   9       35.29       43.22      1.95 o 
   1   1   9      681.70      658.74      7.52 o 
   2   1   9        9.10        7.21      1.17 o 
   3   1   9      927.22      893.84      9.00 o 
   4   1   9      135.00      133.03      3.09 o 
   5   1   9       29.79       29.70      1.92 o 
   6   1   9        0.02        0.07      1.20 o 
   7   1   9       61.70       62.50      2.43 o 
   8   1   9       19.66       12.55      1.66 o 
   9   1   9        0.01       -0.47      1.76 o 
  10   1   9        7.61       10.38      3.23 o 
  11   1   9       29.28       37.67      4.14 o 
 -10   2   9       12.29       14.65      2.98 o 
  -9   2   9       23.36       15.46      2.74 o 
  -8   2   9       25.57       30.58      3.20 o 
  -7   2   9       87.66       90.37      4.42 o 
  -6   2   9       14.99       15.48      2.24 o 
  -5   2   9      967.87      940.58     14.06 o 
  -4   2   9     1352.84     1372.40     19.30 o 
  -3   2   9       71.68       62.92      4.18 o 
  -2   2   9       61.76       50.23      3.64 o 
  -1   2   9      478.08      473.62      6.98 o 
   0   2   9        1.71        4.77      1.10 o 
   1   2   9      264.84      250.19      4.02 o 
   2   2   9      349.05      359.73      4.65 o 
   3   2   9      119.12      133.19      2.89 o 
   4   2   9     2058.22     1969.34     17.18 o 
   5   2   9      690.23      684.23      8.18 o 
   6   2   9       73.08       79.60      2.60 o 
   7   2   9        0.77       -0.86      0.98 o 
   8   2   9        7.20        5.25      1.32 o 
   9   2   9      202.10      190.17      5.69 o 
  10   2   9       65.91       63.21      4.07 o 
  11   2   9      173.30      179.72      6.18 o 
 -10   3   9       37.38       39.17      4.27 o 
  -9   3   9      482.37      517.09     30.05 o 
  -8   3   9      155.16      160.89      6.53 o 
  -7   3   9       37.61       38.84      3.53 o 
  -6   3   9      101.17      113.98      3.65 o 
  -5   3   9       11.15       11.55      1.74 o 
  -4   3   9      117.52      107.77      3.60 o 
  -3   3   9       16.87       14.04      3.04 o 
  -2   3   9       44.54       39.77      2.89 o 
  -1   3   9      361.26      376.67      6.00 o 
   0   3   9        1.60        1.16      0.84 o 
   1   3   9      457.19      440.67      5.87 o 
   2   3   9      159.25      153.60      3.04 o 
   3   3   9       21.71       23.31      1.46 o 
   4   3   9     1965.80     1949.33     19.42 o 
   5   3   9       56.12       65.73      2.50 o 
   6   3   9      735.42      679.81      8.07 o 
   7   3   9      713.50      723.11      9.50 o 
   8   3   9      485.22      499.23      9.20 o 
   9   3   9      157.63      156.44      5.21 o 
  10   3   9       18.46       25.83      2.88 o 
  11   3   9        0.26        3.17      2.20 o 
 -10   4   9       28.76       35.16      9.85 o 
  -9   4   9       33.29       30.23      3.95 o 
  -8   4   9       16.31       12.19      3.10 o 
  -7   4   9        5.63        3.23      2.00 o 
  -6   4   9       29.82       30.55      2.41 o 
  -5   4   9      110.75      111.11      3.87 o 
  -4   4   9      683.39      637.59     11.04 o 
  -3   4   9      558.04      572.77     10.17 o 
  -2   4   9        0.10        0.58      0.85 o 
  -1   4   9      551.20      590.56      8.21 o 
   0   4   9       56.39       48.95      1.77 o 
   1   4   9      143.81      132.40      3.66 o 
   2   4   9      423.84      417.63      5.09 o 
   3   4   9      270.91      282.19      4.10 o 
   4   4   9        2.27        1.91      0.91 o 
   5   4   9      454.67      452.71      6.10 o 
   6   4   9       10.81        5.53      1.15 o 
   7   4   9      131.22      117.84      3.26 o 
   8   4   9        4.16        5.81      1.88 o 
   9   4   9        0.16       -0.85      1.69 o 
  10   4   9        1.28        4.43      1.98 o 
  11   4   9      187.40      184.20      7.01 o 
  12   4   9        4.08       11.43      3.88 o 
 -10   5   9        0.45       -2.23      2.23 o 
  -9   5   9       74.38       83.91      5.82 o 
  -8   5   9       41.09       35.39      4.38 o 
  -7   5   9       60.16       65.10      5.07 o 
  -6   5   9       58.90       60.05      3.56 o 
  -5   5   9       20.61       19.11      2.16 o 
  -4   5   9      121.87      124.23      4.31 o 
  -3   5   9       15.64       16.85      2.04 o 
  -2   5   9       10.01        8.06      1.63 o 
  -1   5   9      149.44      154.06      3.40 o 
   0   5   9      253.55      294.68      4.93 o 
   1   5   9     1853.04     1905.56     17.08 o 
   2   5   9      420.44      461.78      5.70 o 
   3   5   9       40.85       38.01      1.97 o 
   4   5   9      118.68      120.59      3.05 o 
   5   5   9        4.19        3.03      1.13 o 
   6   5   9       82.02       75.40      2.34 o 
   7   5   9       84.43       89.34      2.80 o 
   8   5   9     1054.87     1047.91     15.03 o 
   9   5   9        3.91        7.38      2.03 o 
  10   5   9        0.35       -0.87      1.91 o 
  11   5   9       14.75       14.91      2.86 o 
  12   5   9       46.74       49.09      5.45 o 
  -9   6   9       95.78      103.42      6.77 o 
  -8   6   9      164.42      174.91      7.96 o 
  -7   6   9        9.19        8.31      3.06 o 
  -6   6   9      385.13      390.53      8.91 o 
  -5   6   9      750.56      779.22     13.89 o 
  -4   6   9      586.51      572.86     11.00 o 
  -3   6   9        0.65        0.99      1.88 o 
  -2   6   9      304.85      283.98      5.29 o 
  -1   6   9        3.64        1.22      0.97 o 
   0   6   9      473.54      488.37      6.07 o 
   1   6   9      486.92      449.31      5.99 o 
   2   6   9       41.02       31.83      1.61 o 
   3   6   9        2.69        0.93      0.66 o 
   4   6   9        9.04        7.96      1.24 o 
   5   6   9        0.90        1.45      1.07 o 
   6   6   9      430.51      407.91      5.50 o 
   7   6   9       20.07       23.25      1.59 o 
   8   6   9       46.73       56.43      3.52 o 
   9   6   9        2.71        4.31      1.94 o 
  10   6   9      128.24      123.91      5.09 o 
  11   6   9      298.73      340.69     12.26 o 
  -9   7   9       79.95       73.83      6.52 o 
  -8   7   9        3.55        1.23      2.62 o 
  -7   7   9       46.42       45.14      7.07 o 
  -6   7   9        8.27       10.56      3.33 o 
  -5   7   9      324.19      332.68      8.27 o 
  -4   7   9      428.38      420.74      9.39 o 
  -3   7   9      368.79      391.65      7.31 o 
  -2   7   9       17.19       17.21      1.61 o 
  -1   7   9       69.66       67.74      2.48 o 
   0   7   9       11.02        7.99      1.20 o 
   1   7   9       12.43       13.37      1.40 o 
   2   7   9        0.64        2.32      1.11 o 
   3   7   9      148.11      131.27      2.93 o 
   4   7   9        0.07        2.26      1.10 o 
   5   7   9      355.62      317.32      5.16 o 
   6   7   9      338.82      334.32      6.10 o 
   7   7   9       70.24       68.74      4.33 o 
   8   7   9       27.86       32.38      2.99 o 
   9   7   9        7.43        7.53      2.17 o 
  10   7   9        0.79       -0.75      2.00 o 
  11   7   9       12.84       19.15      3.67 o 
  -9   8   9       20.57       14.21      3.92 o 
  -8   8   9        1.57       -3.28      3.28 o 
  -7   8   9       55.75       59.93      5.74 o 
  -6   8   9       65.79       65.29      4.48 o 
  -5   8   9      189.98      193.59      6.50 o 
  -4   8   9      405.91      408.88      9.60 o 
  -3   8   9      451.65      453.67      8.39 o 
  -2   8   9      582.66      526.40      7.84 o 
  -1   8   9     1266.20     1222.91     13.38 o 
   0   8   9       16.91       13.53      1.43 o 
   1   8   9       34.45       31.04      1.89 o 
   2   8   9      129.28      124.51      3.05 o 
   3   8   9      336.25      325.37      5.04 o 
   4   8   9       45.89       35.22      1.91 o 
   5   8   9       84.05       76.86      2.57 o 
   6   8   9      294.64      263.09      5.34 o 
   7   8   9        9.31        7.07      2.37 o 
   8   8   9       71.95       74.24      4.76 o 
   9   8   9        3.17        1.31      2.41 o 
  10   8   9       20.35       14.65      3.64 o 
  11   8   9       57.37       56.29      6.07 o 
  -8   9   9        0.08       -2.17      3.98 o 
  -7   9   9      156.96      172.47      8.74 o 
  -6   9   9       21.72       18.45      3.01 o 
  -5   9   9       63.83       68.04      4.63 o 
  -4   9   9        9.90        8.74      2.66 o 
  -3   9   9      221.71      224.46      6.30 o 
  -2   9   9      662.13      655.29      9.40 o 
  -1   9   9      440.16      432.57      7.06 o 
   0   9   9      822.25      838.54      9.33 o 
   1   9   9       50.38       53.27      2.33 o 
   2   9   9        9.20        8.60      1.48 o 
   3   9   9      105.26      109.61      3.49 o 
   4   9   9      117.58      112.43      4.07 o 
   5   9   9        1.46        7.28      1.51 o 
   6   9   9      491.19      473.10      8.79 o 
   7   9   9       42.59       38.27      3.75 o 
   8   9   9       19.12       13.93      3.02 o 
   9   9   9      192.70      196.66      7.12 o 
  10   9   9      251.08      260.79     12.97 o 
  11   9   9        3.49        4.54      4.09 o 
  -7  10   9        7.12        4.59      3.22 o 
  -6  10   9       31.17       29.79      4.72 o 
  -5  10   9       39.00       54.00      3.71 o 
  -4  10   9        8.34       12.12      2.20 o 
  -3  10   9        5.15        4.56      1.52 o 
  -2  10   9     1537.31     1501.68     18.56 o 
  -1  10   9       18.06       28.57      2.22 o 
   0  10   9      200.12      199.40      4.36 o 
   1  10   9        0.18        1.73      2.29 o 
   2  10   9     1149.42     1127.43     14.06 o 
   3  10   9       95.64       86.73      3.22 o 
   4  10   9      134.81      141.48      3.53 o 
   5  10   9        7.22        3.45      2.01 o 
   6  10   9      513.91      517.04     10.63 o 
   7  10   9      108.35      114.28      6.21 o 
   8  10   9      167.28      174.85      6.43 o 
   9  10   9       46.31       48.70      5.33 o 
  10  10   9        1.62        3.56      4.98 o 
  11  10   9      162.18      171.51     17.77 o 
  -7  11   9       29.40       33.64      6.66 o 
  -6  11   9       63.00       64.85      5.00 o 
  -5  11   9       81.05       86.02      6.21 o 
  -4  11   9       17.56       16.69      2.58 o 
  -3  11   9       58.51       52.63      3.14 o 
  -2  11   9       20.60       21.64      2.21 o 
  -1  11   9        1.25        1.16      1.66 o 
   0  11   9       50.34       54.50      3.35 o 
   1  11   9      191.11      205.51      4.92 o 
   2  11   9      123.76      121.34      4.29 o 
   3  11   9      175.97      179.85      4.87 o 
   4  11   9       59.17       74.68      6.30 o 
   5  11   9      181.94      186.67      9.31 o 
   6  11   9       48.69       60.97      4.53 o 
   7  11   9       15.17        6.04      2.71 o 
   8  11   9      344.59      343.88     10.68 o 
   9  11   9       54.63       58.88      4.72 o 
  10  11   9      146.34      126.48     13.05 o 
  -6  12   9       75.31       57.26      5.09 o 
  -5  12   9        7.64        8.63      2.91 o 
  -4  12   9       10.72       11.80      2.42 o 
  -3  12   9       50.96       46.03      3.48 o 
  -2  12   9      117.43      117.34      4.77 o 
  -1  12   9        0.17       -0.75      1.93 o 
   0  12   9      129.62      131.65      4.68 o 
   1  12   9       80.29       79.69      3.71 o 
   2  12   9       16.81       15.91      3.23 o 
   3  12   9       49.30       42.64      3.69 o 
   4  12   9        4.57        0.69      4.57 o 
   5  12   9       92.34       92.86      7.92 o 
   6  12   9       69.51       64.86      4.79 o 
   7  12   9      163.54      150.49      6.51 o 
   8  12   9      148.39      148.57      6.72 o 
   9  12   9       26.99       25.36      3.90 o 
  -5  13   9      187.50      179.24     11.43 o 
  -4  13   9        1.20        3.12      2.63 o 
  -3  13   9        3.27        0.97      5.70 o 
  -2  13   9      309.32      343.06     11.56 o 
  -1  13   9      466.31      481.67     13.75 o 
   0  13   9       68.36       77.23      4.98 o 
   1  13   9       50.85       43.78      5.63 o 
   2  13   9        0.80        0.69      2.87 o 
   3  13   9      504.93      504.32     21.86 o 
   4  13   9       24.29       15.10      8.27 o 
   5  13   9      549.52      507.19     22.20 o 
   6  13   9       23.93       25.16      8.71 o 
   7  13   9       64.85       56.97      5.76 o 
   8  13   9       64.60       51.17      7.96 o 
   9  13   9      109.57      127.57      9.09 o 
  -3  14   9      131.64      126.31      9.53 o 
  -2  14   9       44.38       50.78      6.74 o 
  -1  14   9       65.15       61.64      7.06 o 
   0  14   9        0.29        4.59      4.28 o 
   1  14   9       16.11       15.26      5.24 o 
   2  14   9       48.97       42.71     10.60 o 
   3  14   9        8.22       -6.63      8.43 o 
   4  14   9        1.89        3.35      8.14 o 
   5  14   9       79.46       83.41     12.23 o 
   6  14   9       11.15        3.35      8.30 o 
   7  14   9        0.41       -6.77      6.77 o 
   8  14   9      138.44      128.85     14.11 o 
  -1  15   9       60.16       64.39      7.27 o 
   0  15   9       16.34       25.00      4.17 o 
   1  15   9        8.36        6.79      5.24 o 
   2  15   9       39.57       34.83     10.58 o 
   3  15   9       89.81       82.94     13.06 o 
   4  15   9        0.30       -1.25      9.09 o 
   5  15   9       22.71        8.91      9.99 o 
   6  15   9        6.84       -6.04      9.03 o 
  -4  -9  10        3.70        5.82      3.24 o 
  -3  -9  10       23.15       26.58      4.43 o 
  -2  -9  10        2.70        4.93      4.49 o 
  -1  -9  10      111.16      120.00      6.84 o 
   0  -9  10        0.10        0.07      4.26 o 
   1  -9  10       71.13       70.62      8.39 o 
   2  -9  10      129.83      147.55      8.35 o 
  -6  -8  10        9.34        9.27      8.52 o 
  -5  -8  10        0.12        1.87      2.49 o 
  -4  -8  10       10.09        7.99      2.52 o 
  -3  -8  10      266.11      274.72      8.54 o 
  -2  -8  10        0.24       -1.34      2.31 o 
  -1  -8  10       29.29       22.76      6.78 o 
   0  -8  10      109.63      120.20      6.47 o 
   1  -8  10      159.69      188.36      6.49 o 
   2  -8  10       25.63       21.87      4.72 o 
   3  -8  10        3.07       -1.58      6.18 o 
   4  -8  10        0.49       -5.51      5.51 o 
  -7  -7  10       51.52       55.04     12.59 o 
  -6  -7  10      140.60      152.62      8.14 o 
  -5  -7  10        0.18        0.96      1.77 o 
  -4  -7  10       18.95       19.22      3.96 o 
  -3  -7  10       52.28       41.91      4.15 o 
  -2  -7  10       60.75       63.16      4.68 o 
  -1  -7  10       14.11       13.78      3.05 o 
   0  -7  10       10.99        9.53      5.94 o 
   1  -7  10       12.03       13.21      4.99 o 
   2  -7  10        4.69        5.64      2.75 o 
   3  -7  10        2.51        5.86      5.40 o 
   4  -7  10      145.00      170.85      8.24 o 
   5  -7  10        2.38        3.37      4.87 o 
  -8  -6  10       65.38       70.60      5.77 o 
  -7  -6  10        0.58        4.73      4.70 o 
  -6  -6  10        0.10        1.90      2.89 o 
  -5  -6  10        1.67        3.81      6.53 o 
  -4  -6  10       71.54       83.29      4.17 o 
  -3  -6  10        0.27       -1.30      1.67 o 
  -2  -6  10       29.37       22.82      3.03 o 
  -1  -6  10      143.83      147.62      6.13 o 
   0  -6  10       11.87        9.83      2.75 o 
   1  -6  10       40.73       31.27      3.17 o 
   2  -6  10       53.69       57.97      4.37 o 
   3  -6  10        7.38        5.52      3.15 o 
   4  -6  10       26.11       18.16      5.45 o 
   5  -6  10       17.33       10.39      3.95 o 
   6  -6  10       66.40       81.04      5.73 o 
  -8  -5  10       11.42       14.76      3.14 o 
  -7  -5  10      220.15      233.60     18.43 o 
  -6  -5  10      248.83      269.46     18.78 o 
  -5  -5  10       74.47       86.92      3.78 o 
  -4  -5  10        7.22        6.90      2.05 o 
  -3  -5  10      133.27      141.61      5.23 o 
  -2  -5  10      282.49      289.88      7.93 o 
  -1  -5  10       38.99       37.40      3.64 o 
   0  -5  10       45.68       37.78      3.70 o 
   1  -5  10        7.07        6.90      2.10 o 
   2  -5  10       26.50       30.62      4.45 o 
   3  -5  10      114.40       95.95      5.13 o 
   4  -5  10      175.61      182.28     12.33 o 
   5  -5  10       28.03       42.12      4.65 o 
   6  -5  10      118.18      130.39      5.21 o 
   7  -5  10       11.01        9.86      3.78 o 
  -8  -4  10        7.06       12.23      2.79 o 
  -7  -4  10       15.31       14.22      3.10 o 
  -6  -4  10       15.07       19.64      4.94 o 
  -5  -4  10        1.07        1.36      1.15 o 
  -4  -4  10       38.19       36.98      3.29 o 
  -3  -4  10      171.59      182.10      5.67 o 
  -2  -4  10      127.64      126.62      9.96 o 
  -1  -4  10        8.17        9.82      2.31 o 
   0  -4  10      275.21      252.25      7.58 o 
   1  -4  10      104.85      108.01      4.17 o 
   2  -4  10        0.13        0.50      2.36 o 
   3  -4  10       11.33        5.58      2.35 o 
   4  -4  10        7.14        0.71      2.12 o 
   5  -4  10      311.13      316.26      6.73 o 
   6  -4  10       15.48       11.85      2.55 o 
   7  -4  10        5.00        2.28      2.15 o 
   8  -4  10        4.60        4.95      2.59 o 
  -8  -3  10       10.72       10.53      2.33 o 
  -7  -3  10       50.30       52.73      3.99 o 
  -6  -3  10      325.78      314.56     10.25 o 
  -5  -3  10       22.03       32.02      3.57 o 
  -4  -3  10       14.57       14.57      2.87 o 
  -3  -3  10        2.47        3.71      1.54 o 
  -2  -3  10      491.97      446.62      9.72 o 
  -1  -3  10        7.40        4.30      2.10 o 
   0  -3  10      176.25      174.80      5.24 o 
   1  -3  10      494.68      412.37      7.64 o 
   2  -3  10       27.83       32.63      2.81 o 
   3  -3  10       18.46       10.01      1.99 o 
   4  -3  10      112.51       99.01      3.57 o 
   5  -3  10      112.53       91.25      4.00 o 
   6  -3  10        1.44        3.82      1.96 o 
   7  -3  10        5.87        8.64      2.11 o 
   8  -3  10       18.22       21.88      3.00 o 
   9  -3  10      129.14      128.39      7.38 o 
  -8  -2  10        0.05        2.89      1.73 o 
  -7  -2  10       28.94       28.10      2.95 o 
  -6  -2  10       82.76       84.36      4.79 o 
  -5  -2  10       48.13       45.10      4.80 o 
  -4  -2  10        0.39        1.55      2.25 o 
  -3  -2  10        5.81        4.42      1.62 o 
  -2  -2  10      178.20      159.40      4.48 o 
  -1  -2  10      172.80      184.12      5.02 o 
   0  -2  10       74.04       63.04      4.42 o 
   1  -2  10      140.11      125.83      4.09 o 
   2  -2  10       11.04       14.78      1.90 o 
   3  -2  10      146.44      138.91      4.07 o 
   4  -2  10       99.20       94.87      3.60 o 
   5  -2  10       45.16       30.69      2.53 o 
   6  -2  10      120.13      131.17      4.78 o 
   7  -2  10        3.75        3.73      1.74 o 
   8  -2  10      107.01       98.47      4.29 o 
   9  -2  10        5.25        8.00      4.82 o 
  -8  -1  10       12.62        9.92      1.85 o 
  -7  -1  10       45.57       37.34      2.91 o 
  -6  -1  10      383.76      391.25     14.98 o 
  -5  -1  10       50.43       54.43      7.22 o 
  -4  -1  10      642.52      660.59     10.04 o 
  -3  -1  10      616.45      573.61      8.27 o 
  -2  -1  10        3.37        4.94      2.47 o 
  -1  -1  10      116.45      106.79      3.44 o 
   0  -1  10      508.87      448.29      7.50 o 
   1  -1  10        0.01       -1.50      1.50 o 
   2  -1  10       30.75       28.30      2.12 o 
   3  -1  10       91.98       76.51      2.63 o 
   4  -1  10        6.16        1.94      1.33 o 
   5  -1  10        1.88        2.67      1.69 o 
   6  -1  10       45.49       42.50      2.66 o 
   7  -1  10        1.41        3.47      2.19 o 
   8  -1  10       32.73       27.76      2.73 o 
   9  -1  10       50.46       55.02      4.60 o 
  10  -1  10        0.07       -1.12      3.77 o 
 -10   0  10       27.17       21.09      5.28 o 
  -9   0  10       42.94       40.21      3.04 o 
  -8   0  10       69.34       78.57      3.87 o 
  -7   0  10        3.56        1.31      1.46 o 
  -6   0  10        2.58        2.82      1.67 o 
  -5   0  10       19.97       21.42      2.50 o 
  -4   0  10      282.75      293.04      5.96 o 
  -3   0  10       33.07       31.66      2.24 o 
  -2   0  10       24.06       19.68      1.78 o 
  -1   0  10      298.52      303.37      5.76 o 
   0   0  10      788.72      817.92      9.96 o 
   1   0  10      778.19      778.29      8.89 o 
   2   0  10       86.29       77.07      2.85 o 
   3   0  10      723.20      678.39      7.63 o 
   4   0  10      276.68      265.07      4.42 o 
   5   0  10      146.95      151.24      4.02 o 
   6   0  10        1.94        3.84      1.59 o 
   7   0  10       12.17        8.75      1.70 o 
   8   0  10        0.04        2.03      1.68 o 
   9   0  10       94.88      103.09      6.58 o 
  10   0  10       51.55       56.41      4.79 o 
 -10   1  10        1.94        6.55      2.30 o 
  -9   1  10        1.00        0.85      1.75 o 
  -8   1  10        5.15        4.61      4.24 o 
  -7   1  10      252.89      251.79     11.28 o 
  -6   1  10       38.57       36.80      3.06 o 
  -5   1  10       85.23       75.86      2.76 o 
  -4   1  10      545.82      497.13      8.68 o 
  -3   1  10        4.29        3.34      1.22 o 
  -2   1  10        1.34       -0.38      0.99 o 
  -1   1  10        0.09        1.10      1.12 o 
   0   1  10      240.88      223.25      4.40 o 
   1   1  10      210.94      182.45      3.76 o 
   2   1  10        4.71        6.64      1.39 o 
   3   1  10      235.74      211.48      4.05 o 
   4   1  10       60.99       54.88      2.33 o 
   5   1  10      198.76      183.89      4.32 o 
   6   1  10      329.61      336.12      7.15 o 
   7   1  10       40.59       35.77      2.31 o 
   8   1  10      245.44      269.35      6.46 o 
   9   1  10        0.14        1.52      2.47 o 
  10   1  10       90.82      100.75      5.91 o 
  11   1  10      161.62      161.74      9.61 o 
 -10   2  10       44.29       48.99      4.49 o 
  -9   2  10       85.98       89.78      5.78 o 
  -8   2  10       63.25       62.72      4.21 o 
  -7   2  10      359.60      370.60     20.29 o 
  -6   2  10      200.13      199.68      4.56 o 
  -5   2  10        1.23        2.93      1.18 o 
  -4   2  10        0.80       -0.66      1.55 o 
  -3   2  10      182.96      173.37      6.29 o 
  -2   2  10      139.55      126.36      3.68 o 
  -1   2  10      282.26      279.67      5.26 o 
   0   2  10      119.75      120.23      2.92 o 
   1   2  10        6.78        7.91      1.33 o 
   2   2  10      353.33      341.10      4.62 o 
   3   2  10      820.71      821.75     10.16 o 
   4   2  10      728.39      696.47      7.80 o 
   5   2  10       90.58       89.95      3.19 o 
   6   2  10       67.58       69.21      2.87 o 
   7   2  10      327.06      321.46      5.54 o 
   8   2  10       28.83       26.76      2.29 o 
   9   2  10       26.61       22.86      3.38 o 
  10   2  10        1.76        1.46      4.09 o 
  11   2  10        0.97        2.46      3.29 o 
 -10   3  10       69.50       80.23      7.43 o 
  -9   3  10       22.89       20.14      3.22 o 
  -8   3  10        8.39        8.09      2.97 o 
  -7   3  10       18.66       19.28      2.82 o 
  -6   3  10       67.04       64.99      2.93 o 
  -5   3  10      362.34      339.51     12.64 o 
  -4   3  10       74.28       77.71      4.56 o 
  -3   3  10        0.44       -0.39      1.00 o 
  -2   3  10      101.66       95.48      5.49 o 
  -1   3  10       24.80       26.29      2.10 o 
   0   3  10      436.05      403.71      5.71 o 
   1   3  10      151.63      158.82      3.46 o 
   2   3  10      164.60      145.14      3.10 o 
   3   3  10      410.15      385.26      5.11 o 
   4   3  10       89.65      107.64      2.81 o 
   5   3  10      218.86      212.61      4.46 o 
   6   3  10      151.96      145.79      3.68 o 
   7   3  10       94.43       85.06      2.85 o 
   8   3  10        5.13        6.22      1.45 o 
   9   3  10      115.05      116.19      5.72 o 
  10   3  10      102.69      115.58      5.99 o 
  11   3  10       75.12       76.10      5.50 o 
 -10   4  10        7.53       10.32      3.15 o 
  -9   4  10       14.49       18.03      3.40 o 
  -8   4  10       44.59       53.64      7.77 o 
  -7   4  10      273.80      278.41     15.90 o 
  -6   4  10        5.15        5.62      2.04 o 
  -5   4  10        5.02        6.83      1.53 o 
  -4   4  10       93.02      103.87      3.83 o 
  -3   4  10      171.58      179.46      5.42 o 
  -2   4  10       89.25       91.86      3.37 o 
  -1   4  10      211.51      213.92      4.86 o 
   0   4  10        1.25        0.25      0.84 o 
   1   4  10       78.47       78.42      2.52 o 
   2   4  10      203.09      209.28      3.70 o 
   3   4  10      633.22      591.56      6.76 o 
   4   4  10       17.48       21.51      1.62 o 
   5   4  10      580.68      585.97      8.02 o 
   6   4  10      332.16      332.22      5.18 o 
   7   4  10        7.69       11.26      1.65 o 
   8   4  10       69.95       71.81      2.76 o 
   9   4  10       97.44       92.74      4.71 o 
  10   4  10       96.02       99.06      5.01 o 
  11   4  10      112.48      116.46      5.69 o 
  -9   5  10      156.22      171.94      8.01 o 
  -8   5  10        0.45        1.39      2.15 o 
  -7   5  10       90.62       88.51      5.46 o 
  -6   5  10      110.70      104.70      4.26 o 
  -5   5  10       31.17       34.61      2.79 o 
  -4   5  10      594.10      582.27     14.28 o 
  -3   5  10      309.14      310.48     11.70 o 
  -2   5  10      420.82      410.26      8.58 o 
  -1   5  10       10.56       14.64      1.63 o 
   0   5  10      279.01      268.58      4.60 o 
   1   5  10       82.51       92.04      2.60 o 
   2   5  10      325.59      326.87      4.53 o 
   3   5  10      122.10      134.78      2.96 o 
   4   5  10     1028.35      988.59     10.71 o 
   5   5  10       27.43       23.73      1.69 o 
   6   5  10      641.67      594.13      7.48 o 
   7   5  10       15.45       16.40      1.72 o 
   8   5  10      156.98      150.17      4.97 o 
   9   5  10       61.55       60.10      3.93 o 
  10   5  10        0.50        0.89      2.11 o 
  11   5  10        4.41        5.52      2.55 o 
  -9   6  10        6.82        6.68      2.92 o 
  -8   6  10      352.06      362.47     11.81 o 
  -7   6  10      331.45      338.25     10.97 o 
  -6   6  10        0.01        0.11      1.43 o 
  -5   6  10        1.99        1.18      1.47 o 
  -4   6  10      320.27      298.62      7.69 o 
  -3   6  10      142.49      136.18      6.53 o 
  -2   6  10       36.00       29.34      2.07 o 
  -1   6  10        0.02       -0.42      0.99 o 
   0   6  10       42.92       57.85      2.44 o 
   1   6  10      401.35      378.74      5.28 o 
   2   6  10        3.57        4.31      1.23 o 
   3   6  10       58.85       60.02      2.32 o 
   4   6  10      208.31      179.86      3.70 o 
   5   6  10        0.28        0.29      1.14 o 
   6   6  10        2.91        1.27      1.08 o 
   7   6  10       11.04       10.14      1.53 o 
   8   6  10       20.18       17.80      2.58 o 
   9   6  10        0.84        4.70      2.04 o 
  10   6  10        4.03        5.77      2.41 o 
  11   6  10       66.42       71.15      4.65 o 
  -9   7  10      112.68      122.78     10.80 o 
  -8   7  10       37.62       31.85      7.06 o 
  -7   7  10       19.65       23.59      7.76 o 
  -6   7  10       38.56       43.46      3.53 o 
  -5   7  10      763.37      779.44     14.45 o 
  -4   7  10      601.71      564.68     12.35 o 
  -3   7  10      830.94      781.46     14.07 o 
  -2   7  10       92.68       85.08      3.18 o 
  -1   7  10       12.46       14.30      1.51 o 
   0   7  10      324.23      305.71      5.13 o 
   1   7  10        9.23       14.42      1.50 o 
   2   7  10      491.10      531.29      9.60 o 
   3   7  10      278.75      261.45      4.50 o 
   4   7  10      119.53      106.12      3.13 o 
   5   7  10        1.24       -0.61      1.07 o 
   6   7  10        8.75       19.12      2.12 o 
   7   7  10       41.82       40.10      2.40 o 
   8   7  10      157.70      146.75      5.13 o 
   9   7  10       28.54       24.11      2.96 o 
  10   7  10      171.27      193.13      6.34 o 
  11   7  10       16.96       17.80      3.01 o 
  -8   8  10        0.43       -2.31      2.31 o 
  -7   8  10      244.23      239.73      9.83 o 
  -6   8  10       72.26       69.37      4.62 o 
  -5   8  10      183.78      183.09      6.41 o 
  -4   8  10        0.01        0.63      1.63 o 
  -3   8  10       10.63        9.15      1.78 o 
  -2   8  10     1019.36     1000.68     12.52 o 
  -1   8  10       60.95       71.78      2.78 o 
   0   8  10       32.59       26.40      1.90 o 
   1   8  10        9.32       10.00      1.39 o 
   2   8  10      160.57      167.96      3.62 o 
   3   8  10       52.84       43.43      2.59 o 
   4   8  10       10.36        6.20      1.33 o 
   5   8  10       79.48       93.34      2.72 o 
   6   8  10       80.73       61.05      2.94 o 
   7   8  10       69.28       70.61      4.62 o 
   8   8  10      149.79      134.86      6.03 o 
   9   8  10        2.55        0.01      2.46 o 
  10   8  10      197.52      222.09      7.89 o 
  11   8  10       64.10       74.96      5.71 o 
  -8   9  10       13.77       17.30      4.16 o 
  -7   9  10       76.65       80.75      6.88 o 
  -6   9  10       11.26       10.96      2.67 o 
  -5   9  10        0.01       -1.65      1.65 o 
  -4   9  10       57.66       60.55      3.63 o 
  -3   9  10       11.34       13.07      2.09 o 
  -2   9  10        3.51        3.43      1.36 o 
  -1   9  10      129.23      122.35      3.40 o 
   0   9  10      102.54      125.76      3.16 o 
   1   9  10        3.07        3.23      1.19 o 
   2   9  10      325.65      318.82      5.71 o 
   3   9  10      314.81      293.02      5.77 o 
   4   9  10       45.29       47.60      2.64 o 
   5   9  10        1.53       -0.36      1.11 o 
   6   9  10        0.63        2.34      1.43 o 
   7   9  10        2.63        3.37      2.40 o 
   8   9  10      144.71      154.40      6.28 o 
   9   9  10      123.06      128.01      6.37 o 
  10   9  10       15.28       10.99      3.39 o 
  11   9  10      117.83      115.85      7.88 o 
  -7  10  10        5.32        0.70      3.00 o 
  -6  10  10       27.29       27.50      5.49 o 
  -5  10  10       18.65       16.77      3.02 o 
  -4  10  10       72.51       76.98      4.09 o 
  -3  10  10        8.31        8.12      1.96 o 
  -2  10  10        7.75        9.59      1.72 o 
  -1  10  10      180.65      175.96      5.71 o 
   0  10  10       16.34       18.67      2.03 o 
   1  10  10       22.81       24.92      2.08 o 
   2  10  10       45.07       43.86      3.50 o 
   3  10  10       52.19       65.95      3.30 o 
   4  10  10        0.50        1.41      1.39 o 
   5  10  10      379.64      370.32      7.02 o 
   6  10  10       38.28       40.73      3.40 o 
   7  10  10      369.82      358.09      8.03 o 
   8  10  10       35.88       34.11      3.73 o 
   9  10  10      131.05      135.08      8.33 o 
  10  10  10       64.35       62.00      6.13 o 
  -6  11  10       65.47       74.09      7.17 o 
  -5  11  10        6.78        2.81      2.08 o 
  -4  11  10        2.54        7.93      2.15 o 
  -3  11  10      258.16      266.84      6.05 o 
  -2  11  10      323.16      330.62      6.65 o 
  -1  11  10      188.81      195.72      5.57 o 
   0  11  10      157.97      149.94      4.32 o 
   1  11  10      270.59      268.72      5.76 o 
   2  11  10      300.64      297.15      6.06 o 
   3  11  10      365.91      361.48      7.35 o 
   4  11  10        3.96        8.06      2.05 o 
   5  11  10        3.72       -0.99      4.45 o 
   6  11  10      261.27      245.65      8.96 o 
   7  11  10      237.71      216.83      7.29 o 
   8  11  10      416.50      438.25     10.64 o 
   9  11  10        3.03        2.19      3.14 o 
  10  11  10       23.68       20.01      3.58 o 
  -5  12  10       51.55       61.39      4.34 o 
  -4  12  10        3.52       -1.97      2.26 o 
  -3  12  10      120.94      115.10      4.85 o 
  -2  12  10       19.74       18.44      3.25 o 
  -1  12  10       51.60       53.80      3.97 o 
   0  12  10        0.08       -0.65      2.58 o 
   1  12  10       97.64      105.28      4.26 o 
   2  12  10        5.07        2.07      1.76 o 
   3  12  10      386.95      382.02      7.63 o 
   4  12  10        0.19       -0.69      4.54 o 
   5  12  10       91.08       85.66      7.89 o 
   6  12  10        3.13        0.40      5.04 o 
   7  12  10       26.04       32.02      8.06 o 
   8  12  10       11.20       10.84      3.39 o 
   9  12  10        4.45       -0.94      3.43 o 
  -4  13  10      311.97      341.20     10.18 o 
  -3  13  10      132.71      152.13      8.75 o 
  -2  13  10      201.85      224.28      7.25 o 
  -1  13  10        3.66        2.84      2.21 o 
   0  13  10       14.27       14.35      2.42 o 
   1  13  10       31.90       31.34      3.70 o 
   2  13  10        0.31       -2.57      4.91 o 
   3  13  10        1.07        0.76      3.89 o 
   4  13  10        6.76        3.72      5.25 o 
   5  13  10       46.12       47.54      7.19 o 
   6  13  10       26.35       19.04      6.37 o 
   7  13  10      170.25      161.24     13.71 o 
   8  13  10       41.12       42.48      9.53 o 
  -3  14  10       58.10       61.59      7.65 o 
  -2  14  10        0.20        3.06      3.68 o 
  -1  14  10       13.31        7.49      4.10 o 
   0  14  10      349.75      357.59     14.87 o 
   1  14  10       71.90       78.29      6.01 o 
   2  14  10        4.20        5.19      7.23 o 
   3  14  10      162.94      164.54     14.89 o 
   4  14  10       71.36       59.25     11.41 o 
   5  14  10      367.93      361.82     19.56 o 
   6  14  10       12.72        9.87      9.25 o 
   7  14  10       16.49        4.49      8.21 o 
  -1  15  10       10.20        7.54      4.24 o 
   0  15  10       67.00       76.56      7.58 o 
   1  15  10       85.95       86.92      6.06 o 
   2  15  10        0.77       -0.43      8.85 o 
   3  15  10        0.15       -7.26      9.32 o 
   4  15  10      232.92      227.52     17.33 o 
   5  15  10        3.74       -8.77      8.77 o 
   6  15  10       19.00        9.25      9.48 o 
  -4  -8  11        3.16        3.46      2.38 o 
  -3  -8  11       11.18       10.51      4.93 o 
  -2  -8  11        9.46        6.87      4.84 o 
  -1  -8  11       65.91       59.70      5.80 o 
   0  -8  11       83.53       72.29      5.80 o 
   1  -8  11        0.13       -3.13      3.13 o 
   2  -8  11       82.87       98.54      7.39 o 
  -6  -7  11        1.18       24.34     11.39 o 
  -5  -7  11        0.00        1.35      3.31 o 
  -4  -7  11        8.84        9.10      2.48 o 
  -3  -7  11      118.21      136.87      6.24 o 
  -2  -7  11       64.29       60.86     11.37 o 
  -1  -7  11       91.19       93.13      5.66 o 
   0  -7  11       44.32       40.44      6.98 o 
   1  -7  11      336.67      356.55     13.12 o 
   2  -7  11       18.74       21.66     12.33 o 
   3  -7  11       11.26        5.82      5.93 o 
   4  -7  11        7.81       -0.12      3.98 o 
  -7  -6  11       24.33       26.78      4.53 o 
  -6  -6  11       34.42       34.18      4.65 o 
  -5  -6  11        0.59        2.92      1.86 o 
  -4  -6  11      283.85      286.12      8.28 o 
  -3  -6  11        0.75        0.56      1.87 o 
  -2  -6  11        7.91        8.19      2.51 o 
  -1  -6  11        0.00        1.91      2.20 o 
   0  -6  11        3.91        0.33      2.79 o 
   1  -6  11        0.03       -1.16      2.34 o 
   2  -6  11       74.31       64.30      4.74 o 
   3  -6  11        2.76       -3.21      3.42 o 
   4  -6  11       90.26      100.58      9.14 o 
   5  -6  11        1.30       -1.87      3.84 o 
   6  -6  11       73.74       73.88      9.85 o 
  -7  -5  11       32.86       36.39      4.67 o 
  -6  -5  11       48.83       59.82      5.98 o 
  -5  -5  11       20.01       27.10      7.41 o 
  -4  -5  11        0.32        0.89      1.92 o 
  -3  -5  11       77.57       78.01      4.37 o 
  -2  -5  11       90.76       86.74      4.60 o 
  -1  -5  11       88.95       89.10      8.06 o 
   0  -5  11        0.45       -0.79      4.07 o 
   1  -5  11      107.86      109.69      4.99 o 
   2  -5  11       11.78       11.63      2.69 o 
   3  -5  11        2.92       -0.42      2.47 o 
   4  -5  11       89.53       85.72      6.33 o 
   5  -5  11        5.22        4.56      3.57 o 
   6  -5  11      113.15      102.90      6.35 o 
   7  -5  11       22.20       24.31      4.45 o 
  -8  -4  11        9.19       11.30      2.92 o 
  -7  -4  11      158.58      171.84      7.82 o 
  -6  -4  11      348.32      373.11     12.74 o 
  -5  -4  11       58.63       67.64      6.95 o 
  -4  -4  11        3.79        2.61      1.63 o 
  -3  -4  11       31.76       26.43      3.54 o 
  -2  -4  11      173.60      173.57      6.32 o 
  -1  -4  11        1.18       -1.05      1.90 o 
   0  -4  11        0.30       -1.43      2.98 o 
   1  -4  11       15.71       16.61      2.70 o 
   2  -4  11        5.28        7.31      2.42 o 
   3  -4  11        7.89       10.69      2.43 o 
   4  -4  11      133.72      138.57      5.10 o 
   5  -4  11       64.17       77.37      4.96 o 
   6  -4  11        8.66        6.11      4.46 o 
   7  -4  11        0.50       -0.14      2.12 o 
   8  -4  11       16.84       19.02      4.86 o 
  -8  -3  11       31.76       36.87      3.66 o 
  -7  -3  11        5.03        9.53      2.73 o 
  -6  -3  11        0.00        3.17      2.59 o 
  -5  -3  11       25.59       24.24      1.94 o 
  -4  -3  11       31.55       35.00      2.73 o 
  -3  -3  11       60.71       69.35      3.83 o 
  -2  -3  11       28.40       31.67      2.99 o 
  -1  -3  11      150.14      160.88      7.36 o 
   0  -3  11        8.95        3.31      1.91 o 
   1  -3  11       24.01       34.24      2.86 o 
   2  -3  11       39.32       36.00      3.40 o 
   3  -3  11       70.86       84.81      3.78 o 
   4  -3  11       12.82       12.40      2.50 o 
   5  -3  11      148.23      152.95      5.76 o 
   6  -3  11       15.75       11.48      2.44 o 
   7  -3  11        1.05        1.35      2.07 o 
   8  -3  11        3.39        6.30      3.05 o 
  -8  -2  11       75.56       92.75      4.82 o 
  -7  -2  11        5.81        6.02      2.33 o 
  -6  -2  11      130.08      126.73      6.34 o 
  -5  -2  11       72.24       83.40      5.51 o 
  -4  -2  11       60.39       62.81      3.25 o 
  -3  -2  11        6.48        1.47      1.35 o 
  -2  -2  11       99.82       83.56      4.12 o 
  -1  -2  11        4.89        6.32      1.76 o 
   0  -2  11        1.68       -1.31      1.64 o 
   1  -2  11      324.88      301.09      6.44 o 
   2  -2  11       29.55       28.36      2.44 o 
   3  -2  11      324.05      261.11      5.51 o 
   4  -2  11      210.28      206.98      5.61 o 
   5  -2  11       30.61       27.67      2.75 o 
   6  -2  11        1.22        0.92      1.95 o 
   7  -2  11        1.26        2.79      2.23 o 
   8  -2  11       21.77       19.28      2.90 o 
   9  -2  11       68.95       62.79      3.83 o 
  -9  -1  11      217.79      247.05      7.88 o 
  -8  -1  11        0.00        1.47      1.76 o 
  -7  -1  11       16.04       15.38      2.71 o 
  -6  -1  11       83.47       72.58      4.75 o 
  -5  -1  11       68.12       65.99      4.84 o 
  -4  -1  11        0.23       -1.14      1.24 o 
  -3  -1  11      315.39      307.71      6.36 o 
  -2  -1  11      745.01      701.14     10.02 o 
  -1  -1  11      117.26      119.31      3.78 o 
   0  -1  11       17.42       13.89      1.92 o 
   1  -1  11     1027.52      952.98     11.76 o 
   2  -1  11       68.96       86.17      3.07 o 
   3  -1  11       42.14       42.99      2.71 o 
   4  -1  11       17.01       16.46      1.90 o 
   5  -1  11       52.34       53.54      2.98 o 
   6  -1  11        2.37        2.15      1.74 o 
   7  -1  11        4.29        2.96      1.80 o 
   8  -1  11        9.29       10.72      2.47 o 
   9  -1  11       32.23       43.47      4.73 o 
  -9   0  11       79.22       80.64      4.55 o 
  -8   0  11       32.72       28.53      3.03 o 
  -7   0  11      127.26      137.54      7.44 o 
  -6   0  11      315.08      313.47     17.56 o 
  -5   0  11       96.85       96.29      3.06 o 
  -4   0  11      160.92      155.62      4.35 o 
  -3   0  11      117.66      115.91      3.56 o 
  -2   0  11       61.48       63.19      2.84 o 
  -1   0  11     1027.10     1000.29     12.99 o 
   0   0  11        4.94        3.81      1.51 o 
   1   0  11       56.74       53.12      2.78 o 
   2   0  11       75.60       81.86      2.88 o 
   3   0  11        9.21        5.45      1.50 o 
   4   0  11      319.07      287.97      5.03 o 
   5   0  11       53.11       51.81      2.88 o 
   6   0  11       57.89       65.05      3.17 o 
   7   0  11        6.89        6.92      1.77 o 
   8   0  11       30.24       30.27      2.82 o 
   9   0  11       65.70       70.69      6.02 o 
  10   0  11       18.27       22.53      3.79 o 
  -9   1  11        7.18        3.48      2.52 o 
  -8   1  11        0.23       -0.45      2.58 o 
  -7   1  11       45.59       43.93      3.60 o 
  -6   1  11       26.27       39.03      3.86 o 
  -5   1  11       83.07       90.41      3.18 o 
  -4   1  11      206.73      199.29      5.02 o 
  -3   1  11        2.63        0.28      1.12 o 
  -2   1  11       57.38       44.08      2.68 o 
  -1   1  11      791.40      719.03     11.81 o 
   0   1  11       94.02       94.09      3.17 o 
   1   1  11      950.97      909.06     10.06 o 
   2   1  11        2.66        1.38      1.35 o 
   3   1  11      201.62      189.36      3.68 o 
   4   1  11      164.63      165.05      3.55 o 
   5   1  11      517.44      502.72      7.72 o 
   6   1  11       26.76       26.00      2.27 o 
   7   1  11       44.55       44.51      2.62 o 
   8   1  11       15.85       11.53      3.12 o 
   9   1  11        0.18        3.16      2.68 o 
  10   1  11        4.83        4.81      4.65 o 
  -9   2  11       27.97       24.30      3.98 o 
  -8   2  11        6.25        5.59      2.15 o 
  -7   2  11       12.01       10.64      2.31 o 
  -6   2  11      196.32      187.54      6.26 o 
  -5   2  11       84.92       78.75      3.15 o 
  -4   2  11      236.93      218.42      5.42 o 
  -3   2  11        7.92        8.53      1.49 o 
  -2   2  11      443.03      393.31      7.27 o 
  -1   2  11       63.00       69.10      3.12 o 
   0   2  11     1019.83     1030.47     11.93 o 
   1   2  11     1261.01     1209.25     12.42 o 
   2   2  11      660.10      657.97      8.08 o 
   3   2  11      257.93      257.44      4.27 o 
   4   2  11      455.39      452.25      6.02 o 
   5   2  11       17.58       13.86      1.86 o 
   6   2  11      377.82      404.31     25.42 o 
   7   2  11       64.80       55.24      3.15 o 
   8   2  11      337.01      346.58      7.00 o 
   9   2  11       22.74       22.29      3.53 o 
  10   2  11      110.16      114.83      6.52 o 
  -9   3  11      120.93      117.75      6.27 o 
  -8   3  11      181.13      188.16      7.32 o 
  -7   3  11        0.09       -0.83      2.08 o 
  -6   3  11        0.01        3.18      1.40 o 
  -5   3  11       46.25       44.37      2.82 o 
  -4   3  11      225.25      211.69      5.49 o 
  -3   3  11       11.30       10.89      1.71 o 
  -2   3  11      307.53      270.50      5.90 o 
  -1   3  11       24.54       22.46      2.16 o 
   0   3  11      169.20      156.18      6.16 o 
   1   3  11        2.14        2.66      1.25 o 
   2   3  11      891.42      902.86      9.10 o 
   3   3  11      473.21      482.82      6.08 o 
   4   3  11      927.23      892.68      9.43 o 
   5   3  11        0.33        0.16      1.37 o 
   6   3  11       61.10       56.09      2.75 o 
   7   3  11      114.62      122.46      3.68 o 
   8   3  11       11.29        8.17      2.29 o 
   9   3  11       16.23       11.54      3.09 o 
  10   3  11        3.00        6.41      2.96 o 
  11   3  11        4.18       -1.27      2.71 o 
  -9   4  11       36.69       31.52      4.15 o 
  -8   4  11       88.68       85.63      5.45 o 
  -7   4  11       85.40       93.52      5.44 o 
  -6   4  11      105.54      101.77      6.07 o 
  -5   4  11      331.72      315.31     11.12 o 
  -4   4  11      262.68      271.54      7.04 o 
  -3   4  11        0.34       -0.42      1.15 o 
  -2   4  11      313.87      298.80      6.37 o 
  -1   4  11       14.84       12.70      1.85 o 
   0   4  11       94.30       87.62      2.90 o 
   1   4  11      402.05      386.15      5.97 o 
   2   4  11      506.00      502.40      7.95 o 
   3   4  11     1235.77     1204.42     11.66 o 
   4   4  11       39.81       34.08      2.09 o 
   5   4  11        6.30        4.22      1.50 o 
   6   4  11      388.64      360.09      6.11 o 
   7   4  11       32.24       32.21      2.10 o 
   8   4  11        7.43       10.93      1.86 o 
   9   4  11       21.58       14.99      2.96 o 
  10   4  11        0.47       -0.22      2.55 o 
  11   4  11       38.02       37.03      4.27 o 
  -9   5  11       42.23       37.46      4.66 o 
  -8   5  11       28.12       35.11      4.24 o 
  -7   5  11      234.31      261.14      9.25 o 
  -6   5  11      295.21      301.18      7.39 o 
  -5   5  11       62.15       67.47      4.28 o 
  -4   5  11      322.13      300.06      7.30 o 
  -3   5  11       11.10       11.30      2.20 o 
  -2   5  11        8.94       11.46      1.76 o 
  -1   5  11       12.51        6.94      2.10 o 
   0   5  11       25.94       28.59      1.95 o 
   1   5  11      133.73      135.12      3.51 o 
   2   5  11      172.72      169.47      3.63 o 
   3   5  11      840.24      818.51      8.70 o 
   4   5  11       91.22       83.40      2.77 o 
   5   5  11      340.08      314.70      5.58 o 
   6   5  11       84.90       90.10      3.03 o 
   7   5  11      323.31      323.90      6.61 o 
   8   5  11       69.11       78.35      5.15 o 
   9   5  11       64.18       56.78      4.60 o 
  10   5  11        2.86        3.71      2.74 o 
  11   5  11      275.51      280.35      9.47 o 
  -9   6  11       14.68        5.23      3.07 o 
  -8   6  11       54.67       46.33      4.98 o 
  -7   6  11      318.05      311.21     10.67 o 
  -6   6  11        3.61        1.78      2.75 o 
  -5   6  11        1.48        0.78      1.54 o 
  -4   6  11      296.46      297.86      7.56 o 
  -3   6  11      159.56      156.36      5.22 o 
  -2   6  11        2.30        0.56      1.26 o 
  -1   6  11      281.18      298.97      5.77 o 
   0   6  11      107.65      116.59      3.20 o 
   1   6  11       20.43       19.35      1.79 o 
   2   6  11      277.22      246.19      4.33 o 
   3   6  11        3.30        1.38      1.04 o 
   4   6  11       51.64       62.85      3.03 o 
   5   6  11        6.44        1.18      1.82 o 
   6   6  11      382.36      401.95      6.41 o 
   7   6  11        3.87        4.66      1.67 o 
   8   6  11        0.12        1.12      2.52 o 
   9   6  11        3.37        3.56      2.48 o 
  10   6  11       12.88       12.53      3.31 o 
  11   6  11        2.18        5.79      2.97 o 
  -8   7  11       13.11       18.87      3.84 o 
  -7   7  11        1.77        0.03      2.43 o 
  -6   7  11       72.28       77.95      4.64 o 
  -5   7  11        0.70        0.86      1.99 o 
  -4   7  11        7.39        6.35      1.82 o 
  -3   7  11       66.82       58.18      4.40 o 
  -2   7  11      286.45      272.33      5.60 o 
  -1   7  11      183.69      187.80      4.04 o 
   0   7  11      214.47      222.70      4.41 o 
   1   7  11      547.28      548.10      6.83 o 
   2   7  11      247.58      252.69      4.72 o 
   3   7  11      264.90      278.80      5.14 o 
   4   7  11        3.35        5.41      1.44 o 
   5   7  11      104.99       96.41      3.15 o 
   6   7  11       22.96       21.74      2.09 o 
   7   7  11       48.26       43.68      2.78 o 
   8   7  11       83.33       78.08      5.09 o 
   9   7  11       12.25        7.09      2.36 o 
  10   7  11       15.90       18.02      3.11 o 
  11   7  11        0.04        0.79      2.41 o 
  -8   8  11        4.26       -0.78      2.82 o 
  -7   8  11      262.95      285.62     15.95 o 
  -6   8  11      208.36      196.14      6.81 o 
  -5   8  11       15.66       12.25      2.76 o 
  -4   8  11       25.33       29.25      3.15 o 
  -3   8  11        0.12        2.39      1.73 o 
  -2   8  11      284.63      271.45      8.91 o 
  -1   8  11       52.50       48.43      2.45 o 
   0   8  11      773.01      757.50      9.59 o 
   1   8  11       55.71       49.55      2.33 o 
   2   8  11       39.35       38.98      2.13 o 
   3   8  11       17.13       26.31      2.06 o 
   4   8  11        4.99       -0.42      1.33 o 
   5   8  11      113.12      118.12      3.45 o 
   6   8  11       20.16       26.69      2.07 o 
   7   8  11      100.01      108.12      3.67 o 
   8   8  11      116.00      118.24      5.79 o 
   9   8  11       74.97       71.84      5.23 o 
  10   8  11      367.28      381.47     10.51 o 
  11   8  11      115.78      124.02      7.06 o 
  -7   9  11      154.98      171.91      8.76 o 
  -6   9  11        3.46        5.76      2.30 o 
  -5   9  11       65.42       69.25      7.94 o 
  -4   9  11      173.40      186.79      6.66 o 
  -3   9  11      368.28      361.69      7.82 o 
  -2   9  11      291.90      290.93      7.24 o 
  -1   9  11       30.28       31.31      2.15 o 
   0   9  11       25.50       26.14      2.24 o 
   1   9  11        0.67        0.03      1.16 o 
   2   9  11      554.75      534.72      7.76 o 
   3   9  11      203.55      192.10      5.77 o 
   4   9  11      167.70      143.00      4.17 o 
   5   9  11      234.00      229.39      6.27 o 
   6   9  11       38.86       33.62      2.66 o 
   7   9  11       53.21       52.16      7.07 o 
   8   9  11        9.12        4.26      2.88 o 
   9   9  11      288.84      310.05      9.19 o 
  10   9  11       11.27       11.50      3.55 o 
  -7  10  11        7.47       13.38      3.82 o 
  -6  10  11       18.30       26.12      3.60 o 
  -5  10  11      247.45      248.17     10.76 o 
  -4  10  11       10.06        8.95      2.09 o 
  -3  10  11      387.29      391.10      8.45 o 
  -2  10  11      104.03      111.52      3.79 o 
  -1  10  11        4.99        7.65      1.64 o 
   0  10  11       11.80       11.19      1.86 o 
   1  10  11       70.61       86.17      3.22 o 
   2  10  11      139.92      142.49      4.22 o 
   3  10  11       15.07       17.34      2.61 o 
   4  10  11       44.04       41.04      2.67 o 
   5  10  11       86.10       78.02      3.13 o 
   6  10  11       14.26       13.46      2.20 o 
   7  10  11      174.11      171.67      6.66 o 
   8  10  11      174.10      161.81      7.01 o 
   9  10  11      280.39      289.53     11.90 o 
  10  10  11       42.78       55.54      6.05 o 
  -6  11  11        4.55        3.98      2.64 o 
  -5  11  11        7.23        7.20      2.32 o 
  -4  11  11        2.45        4.77      2.06 o 
  -3  11  11       63.11       65.62      4.10 o 
  -2  11  11        0.21       -1.21      1.42 o 
  -1  11  11        0.24        1.65      1.66 o 
   0  11  11       23.02       25.17      2.58 o 
   1  11  11       22.30       22.42      2.78 o 
   2  11  11       40.58       43.67      2.92 o 
   3  11  11       41.82       43.75      3.12 o 
   4  11  11       14.90       17.04      2.07 o 
   5  11  11      213.63      206.58      6.54 o 
   6  11  11        0.81       -5.95      5.95 o 
   7  11  11      123.82      133.61      9.61 o 
   8  11  11       32.37       40.96      5.37 o 
   9  11  11        0.31       -0.98      3.29 o 
  -5  12  11      216.03      222.65      7.04 o 
  -4  12  11       33.76       39.42      3.65 o 
  -3  12  11       87.90       88.08      4.67 o 
  -2  12  11       10.25        9.53      2.58 o 
  -1  12  11       81.56       79.09      4.14 o 
   0  12  11      138.97      139.76      5.43 o 
   1  12  11      455.40      462.14      8.87 o 
   2  12  11       42.81       46.25      3.30 o 
   3  12  11       71.96       72.89      3.78 o 
   4  12  11        2.83        1.01      1.61 o 
   5  12  11      121.37      126.72      9.41 o 
   6  12  11      154.88      152.80     10.34 o 
   7  12  11       27.11       31.03      6.61 o 
   8  12  11      314.84      281.96     12.91 o 
   9  12  11       33.62       36.83      5.51 o 
  -4  13  11       42.40       47.28      4.92 o 
  -3  13  11        8.79       10.76      3.57 o 
  -2  13  11      163.16      163.41      6.27 o 
  -1  13  11      262.09      246.05      7.53 o 
   0  13  11      102.91       97.63      4.93 o 
   1  13  11      139.85      140.92      5.10 o 
   2  13  11      187.73      181.43      5.57 o 
   3  13  11       17.71       14.03      4.46 o 
   4  13  11      392.97      375.52     21.53 o 
   5  13  11      865.31      874.62     23.03 o 
   6  13  11      198.47      212.13     16.85 o 
   7  13  11       21.19       12.72      6.55 o 
   8  13  11      387.68      363.30     15.18 o 
  -3  14  11       68.06       71.45      8.24 o 
  -2  14  11       53.42       52.79      5.68 o 
  -1  14  11       54.93       44.50      6.70 o 
   0  14  11        0.10       -1.58      2.97 o 
   1  14  11      102.58       97.46      6.18 o 
   2  14  11       51.97       42.02      4.79 o 
   3  14  11        1.54       -2.20      9.19 o 
   4  14  11       39.17       25.09      9.95 o 
   5  14  11       12.68        4.04      8.97 o 
   6  14  11        0.61       -3.89      8.32 o 
   7  14  11       21.07       16.23      9.19 o 
  -1  15  11        4.68        7.83      4.39 o 
   0  15  11      213.42      211.60     11.50 o 
   1  15  11        0.57        0.43      3.25 o 
   2  15  11      146.58      134.59     13.29 o 
   3  15  11        2.34       11.11     10.10 o 
   4  15  11       33.03       26.93     10.63 o 
   5  15  11      134.80      110.20     13.95 o 
  -4  -7  12       33.77       32.56      3.53 o 
  -3  -7  12       23.15       16.47      3.16 o 
  -2  -7  12       15.36       12.09      3.89 o 
  -1  -7  12       23.81       25.85      3.93 o 
   0  -7  12       54.48       55.13      5.51 o 
   1  -7  12        1.34        0.52      3.99 o 
   2  -7  12        0.39       -2.73      6.31 o 
  -5  -6  12        0.07        3.72      1.83 o 
  -4  -6  12       10.11       10.32      3.45 o 
  -3  -6  12        4.50        5.50      2.25 o 
  -2  -6  12       90.00      100.59      6.60 o 
  -1  -6  12      231.00      241.56     12.02 o 
   0  -6  12        8.30        8.30      2.92 o 
   1  -6  12      138.65      160.41      6.51 o 
   2  -6  12       55.73       57.73      4.87 o 
   3  -6  12       62.82       66.43      5.15 o 
   4  -6  12       57.84       72.57      6.49 o 
  -6  -5  12       94.57       95.42      7.04 o 
  -5  -5  12       32.78       29.38      2.69 o 
  -4  -5  12      146.17      136.42      5.34 o 
  -3  -5  12       34.62       40.38      4.24 o 
  -2  -5  12        0.03       -0.36      2.99 o 
  -1  -5  12        3.93        3.56      3.00 o 
   0  -5  12        0.02        1.61      2.25 o 
   1  -5  12       72.88       83.41      6.63 o 
   2  -5  12        0.06       -0.69      4.47 o 
   3  -5  12       19.47       22.39      3.70 o 
   4  -5  12        5.91        2.39      3.87 o 
   5  -5  12        0.58        1.39      5.12 o 
   6  -5  12       11.65       13.52      7.33 o 
  -7  -4  12        0.03        0.85      2.83 o 
  -6  -4  12       27.21       26.64      4.55 o 
  -5  -4  12       16.04       16.35      2.01 o 
  -4  -4  12       93.56       93.92      4.26 o 
  -3  -4  12       34.31       33.23      5.13 o 
  -2  -4  12        0.48       -0.26      1.75 o 
  -1  -4  12       19.98       18.08      3.54 o 
   0  -4  12       59.15       62.27      7.43 o 
   1  -4  12      370.68      394.94     10.73 o 
   2  -4  12       19.90       14.23      3.29 o 
   3  -4  12        6.15        3.83      3.06 o 
   4  -4  12        8.78       11.84      8.99 o 
   5  -4  12      137.37      152.84     10.37 o 
   6  -4  12      107.58      104.75      7.04 o 
   7  -4  12       47.27       55.60      4.68 o 
  -8  -3  12       49.30       61.90      4.75 o 
  -7  -3  12       94.03      103.19      6.29 o 
  -6  -3  12        6.40        9.62      3.30 o 
  -5  -3  12       60.60       62.97      2.98 o 
  -4  -3  12       15.08       10.63      4.61 o 
  -3  -3  12       16.12       18.12      2.94 o 
  -2  -3  12        2.92       -0.61      3.76 o 
  -1  -3  12      260.27      248.12      8.80 o 
   0  -3  12      118.16      103.08      5.44 o 
   1  -3  12        0.30        0.38      1.81 o 
   2  -3  12        4.80        4.47      2.12 o 
   3  -3  12       53.46       42.58      3.06 o 
   4  -3  12       10.87       13.14      2.65 o 
   5  -3  12      219.21      221.46      8.74 o 
   6  -3  12       12.41       10.46      3.11 o 
   7  -3  12       20.36       21.69      3.36 o 
  -8  -2  12        6.77        8.60      2.68 o 
  -7  -2  12       49.24       51.71      4.74 o 
  -6  -2  12      140.28      151.77      7.42 o 
  -5  -2  12        5.33        4.51      1.35 o 
  -4  -2  12        0.52        5.20      2.43 o 
  -3  -2  12       82.50      101.57      5.37 o 
  -2  -2  12        0.42       -2.08      2.95 o 
  -1  -2  12       28.18       27.62      2.78 o 
   0  -2  12        0.03       -0.18      1.73 o 
   1  -2  12      154.48      166.11      5.08 o 
   2  -2  12        3.78        2.44      2.34 o 
   3  -2  12       38.33       38.23      2.80 o 
   4  -2  12      117.45      127.32      4.77 o 
   5  -2  12       18.65       22.28      3.83 o 
   6  -2  12       19.03       17.26      3.43 o 
   7  -2  12      105.46      113.55      5.96 o 
   8  -2  12      137.47      155.50      5.96 o 
  -8  -1  12        6.54        7.62      2.43 o 
  -7  -1  12        1.97        3.99      2.43 o 
  -6  -1  12        0.00       -0.99      2.16 o 
  -5  -1  12        0.66        0.46      1.17 o 
  -4  -1  12       28.67       31.54      4.89 o 
  -3  -1  12       37.22       32.94      2.63 o 
  -2  -1  12       42.59       40.38      3.05 o 
  -1  -1  12       14.66       12.83      3.13 o 
   0  -1  12        6.28        7.42      1.95 o 
   1  -1  12        3.33        5.33      2.53 o 
   2  -1  12       33.82       26.81      2.35 o 
   3  -1  12       24.28       18.43      2.56 o 
   4  -1  12       26.28       25.06      2.68 o 
   5  -1  12        6.11        6.99      2.18 o 
   6  -1  12       45.57       46.66      3.22 o 
   7  -1  12       19.20       16.01      2.47 o 
   8  -1  12       81.65       85.25      4.59 o 
   9  -1  12       17.54       19.39      3.12 o 
  -9   0  12       43.97       48.39      4.25 o 
  -8   0  12       21.57       19.15      3.10 o 
  -7   0  12        1.54        3.39      2.19 o 
  -6   0  12        7.78        5.62      2.04 o 
  -5   0  12       18.70       16.60      1.96 o 
  -4   0  12        8.25        6.39      1.56 o 
  -3   0  12       13.39       12.91      1.79 o 
  -2   0  12       22.61       31.54      2.43 o 
  -1   0  12      227.90      228.00      7.02 o 
   0   0  12      332.12      296.59      6.19 o 
   1   0  12      106.70      110.84      3.67 o 
   2   0  12       69.82       59.92      3.32 o 
   3   0  12       79.62       69.21      3.07 o 
   4   0  12      252.38      252.59      5.59 o 
   5   0  12      218.26      209.17      4.96 o 
   6   0  12        0.42        0.22      1.70 o 
   7   0  12       24.73       29.34      2.55 o 
   8   0  12        0.73       -1.01      1.92 o 
   9   0  12        0.01        0.88      1.85 o 
  -9   1  12       31.38       30.47      3.42 o 
  -8   1  12       46.65       41.34      3.77 o 
  -7   1  12      213.27      225.04      7.51 o 
  -6   1  12       18.19       17.86      2.73 o 
  -5   1  12        1.23       -0.04      1.27 o 
  -4   1  12        0.89       -0.95      1.13 o 
  -3   1  12       12.39       13.65      1.78 o 
  -2   1  12      307.35      300.99      6.39 o 
  -1   1  12      213.72      203.69      5.26 o 
   0   1  12       75.26       86.80      3.50 o 
   1   1  12      453.22      412.11      6.80 o 
   2   1  12      154.08      136.95      3.62 o 
   3   1  12       28.58       24.58      2.08 o 
   4   1  12        0.13        1.96      1.47 o 
   5   1  12       20.16       19.58      2.26 o 
   6   1  12       30.49       30.49      2.50 o 
   7   1  12        4.04        3.37      1.74 o 
   8   1  12       61.66       55.95      3.57 o 
   9   1  12        7.74       16.10      2.34 o 
  10   1  12      170.76      188.18      9.95 o 
  -9   2  12        2.13        1.70      2.16 o 
  -8   2  12        0.03        2.09      2.03 o 
  -7   2  12       51.76       44.68      5.79 o 
  -6   2  12      161.97      140.90      5.74 o 
  -5   2  12       14.57        8.53      1.67 o 
  -4   2  12      315.39      307.40      6.93 o 
  -3   2  12       40.92       29.92      2.53 o 
  -2   2  12      525.20      524.15      9.97 o 
  -1   2  12      178.75      166.99      5.94 o 
   0   2  12      139.39      137.03      4.01 o 
   1   2  12        2.41        1.71      1.35 o 
   2   2  12        6.67        9.92      1.61 o 
   3   2  12      114.95      119.68      3.40 o 
   4   2  12       43.95       39.78      2.34 o 
   5   2  12       65.40       60.39      3.08 o 
   6   2  12       18.41       19.92      2.18 o 
   7   2  12        0.16       -0.45      1.52 o 
   8   2  12        4.89        6.86      2.61 o 
   9   2  12        0.06        4.45      2.80 o 
  10   2  12        0.77        3.59      3.73 o 
  -9   3  12        4.02        4.84      3.01 o 
  -8   3  12      111.32      112.36      9.63 o 
  -7   3  12        9.58        6.91      2.26 o 
  -6   3  12      138.22      141.20      4.33 o 
  -5   3  12       22.90       23.08      3.89 o 
  -4   3  12        9.29        6.12      1.77 o 
  -3   3  12        2.92       -0.13      1.20 o 
  -2   3  12      421.52      399.83      7.74 o 
  -1   3  12       58.33       54.00      3.16 o 
   0   3  12       71.90       68.13      3.14 o 
   1   3  12      419.66      403.32      6.82 o 
   2   3  12     2125.57     2060.34     19.61 o 
   3   3  12       29.45       31.92      1.94 o 
   4   3  12      156.16      144.99      3.64 o 
   5   3  12      249.82      244.35      5.78 o 
   6   3  12      182.45      186.86      4.57 o 
   7   3  12       31.92       39.96      2.52 o 
   8   3  12       66.49       65.51      3.83 o 
   9   3  12        0.33        5.90      3.76 o 
  10   3  12      417.06      436.83     11.28 o 
  -9   4  12       22.59       19.27      3.56 o 
  -8   4  12      170.88      180.29      7.80 o 
  -7   4  12       12.83        8.63      2.58 o 
  -6   4  12        0.77        2.91      1.50 o 
  -5   4  12       17.59       18.81      2.25 o 
  -4   4  12       22.91       26.61      2.51 o 
  -3   4  12       69.42       57.25      3.22 o 
  -2   4  12      246.39      233.03      5.70 o 
  -1   4  12      293.81      276.86      6.32 o 
   0   4  12      106.52      100.74      4.38 o 
   1   4  12       22.62       21.65      1.92 o 
   2   4  12        1.29        2.77      1.34 o 
   3   4  12       15.11       14.20      1.51 o 
   4   4  12       38.22       38.00      2.26 o 
   5   4  12      157.40      169.07      4.27 o 
   6   4  12       45.32       47.82      2.69 o 
   7   4  12      121.77      130.68      3.74 o 
   8   4  12       12.82       14.67      2.44 o 
   9   4  12       53.66       49.07      4.57 o 
  10   4  12        2.99        2.71      2.94 o 
  -8   5  12       15.29       17.65      3.47 o 
  -7   5  12       48.53       51.85      4.88 o 
  -6   5  12        3.78        2.13      1.53 o 
  -5   5  12      103.26      107.51      4.55 o 
  -4   5  12        8.69        7.44      1.83 o 
  -3   5  12      228.28      220.69      5.66 o 
  -2   5  12       20.09       21.62      2.24 o 
  -1   5  12      117.36      107.48      3.50 o 
   0   5  12      400.01      366.06      7.47 o 
   1   5  12      481.79      487.81      7.11 o 
   2   5  12       20.25       19.58      1.87 o 
   3   5  12        0.88        1.19      1.18 o 
   4   5  12        0.01        2.03      1.32 o 
   5   5  12      284.92      248.25      5.08 o 
   6   5  12        0.66        3.43      1.49 o 
   7   5  12       14.32       12.12      1.67 o 
   8   5  12        8.14       12.13      2.01 o 
   9   5  12       36.55       34.24      4.09 o 
  10   5  12       98.44      102.57      6.27 o 
  -8   6  12      127.54      125.11      7.50 o 
  -7   6  12       82.99       88.54      5.98 o 
  -6   6  12        8.64        7.53      2.00 o 
  -5   6  12        0.03        0.94      1.62 o 
  -4   6  12       77.96       71.96      4.28 o 
  -3   6  12        0.87        1.49      1.99 o 
  -2   6  12      103.59      109.92      4.19 o 
  -1   6  12       32.73       39.98      3.66 o 
   0   6  12        0.34       -0.04      1.14 o 
   1   6  12      443.76      437.49      6.67 o 
   2   6  12      359.43      340.75      5.25 o 
   3   6  12       45.74       48.27      2.38 o 
   4   6  12      251.58      259.64      5.56 o 
   5   6  12        1.14       -0.36      1.29 o 
   6   6  12        4.75        5.51      1.55 o 
   7   6  12      313.96      321.47      7.50 o 
   8   6  12        6.64        7.29      1.71 o 
   9   6  12        0.62       -2.49      2.52 o 
  10   6  12        6.80        7.08      3.12 o 
  -8   7  12      267.15      286.19     11.04 o 
  -7   7  12        4.99        5.72      2.81 o 
  -6   7  12       44.56       38.07      3.44 o 
  -5   7  12      411.74      397.73      9.57 o 
  -4   7  12       48.65       46.19      3.63 o 
  -3   7  12       43.21       39.65      3.42 o 
  -2   7  12       18.37       17.85      2.53 o 
  -1   7  12       27.88       33.89      2.57 o 
   0   7  12       90.20       84.69      2.95 o 
   1   7  12      311.83      260.64      4.99 o 
   2   7  12        1.65       -1.10      1.10 o 
   3   7  12      715.81      676.86      9.08 o 
   4   7  12        0.51        0.66      1.64 o 
   5   7  12      106.75      117.57      5.75 o 
   6   7  12      144.17      156.36      3.95 o 
   7   7  12        0.01        1.16      1.51 o 
   8   7  12       78.60       80.27      5.31 o 
   9   7  12       87.66       89.46      5.87 o 
  10   7  12      309.62      331.39      9.86 o 
  -7   8  12       19.50       16.53      5.08 o 
  -6   8  12       19.58       17.31      2.79 o 
  -5   8  12       22.48       19.62      2.90 o 
  -4   8  12        0.20       -1.41      1.63 o 
  -3   8  12       14.40        3.62      3.41 o 
  -2   8  12      704.91      674.59     10.31 o 
  -1   8  12       18.08       18.95      2.54 o 
   0   8  12       14.90       15.61      1.73 o 
   1   8  12      186.01      183.95      4.22 o 
   2   8  12      191.16      170.54      3.82 o 
   3   8  12      443.13      392.99      7.09 o 
   4   8  12      241.35      213.45      5.13 o 
   5   8  12        0.03       -2.08      2.82 o 
   6   8  12      358.91      360.11      6.18 o 
   7   8  12       57.45       55.50      3.06 o 
   8   8  12        0.45       -0.84      2.49 o 
   9   8  12       44.43       38.70      4.40 o 
  10   8  12       36.53       34.25      4.45 o 
  -7   9  12       61.23       64.37      6.40 o 
  -6   9  12       55.76       54.57      4.50 o 
  -5   9  12      184.63      191.18      7.02 o 
  -4   9  12        0.04        0.01      1.89 o 
  -3   9  12        0.84        2.05      1.63 o 
  -2   9  12       12.07        7.67      1.98 o 
  -1   9  12      193.49      203.83      4.62 o 
   0   9  12       74.09       75.27      3.19 o 
   1   9  12        0.21        0.72      1.23 o 
   2   9  12        1.05        0.81      1.38 o 
   3   9  12      281.38      275.48      5.90 o 
   4   9  12      105.03      165.79     20.40 o 
   5   9  12      177.06      193.21      4.89 o 
   6   9  12       12.29        8.33      2.21 o 
   7   9  12       42.22       43.85      2.88 o 
   8   9  12        3.59        4.03      2.91 o 
   9   9  12      217.14      223.61      8.14 o 
  10   9  12        3.96       -2.96      2.96 o 
  -6  10  12        4.89        1.33      2.32 o 
  -5  10  12        1.44        0.11      2.19 o 
  -4  10  12        1.36        2.00      2.13 o 
  -3  10  12        4.42        3.60      1.95 o 
  -2  10  12       17.73       21.41      2.60 o 
  -1  10  12      359.14      352.82      6.76 o 
   0  10  12      663.41      674.78      9.39 o 
   1  10  12      146.47      148.88      4.53 o 
   2  10  12      383.62      366.68      8.12 o 
   3  10  12       45.74       44.74      2.95 o 
   4  10  12      103.22      108.49      4.10 o 
   5  10  12        0.56        3.16      1.88 o 
   6  10  12      194.61      177.83      5.59 o 
   7  10  12      135.42      137.52      7.93 o 
   8  10  12       44.34       41.42      4.52 o 
   9  10  12      254.75      295.62      9.45 o 
  10  10  12      155.64      167.12      8.80 o 
  -6  11  12        2.40        6.09      5.05 o 
  -5  11  12      196.49      204.80      7.89 o 
  -4  11  12       21.50       21.60      2.89 o 
  -3  11  12       43.60       45.00      3.54 o 
  -2  11  12      272.74      267.10      6.09 o 
  -1  11  12      421.33      419.97      9.60 o 
   0  11  12       14.25       14.99      2.08 o 
   1  11  12      101.20      112.98      4.46 o 
   2  11  12        5.13        2.96      1.89 o 
   3  11  12      205.51      212.61      5.30 o 
   4  11  12       42.31       46.07      2.98 o 
   5  11  12       95.92       92.06      4.61 o 
   6  11  12        0.16       -0.87      3.27 o 
   7  11  12        3.26       14.03      7.81 o 
   8  11  12       50.73       54.98      7.60 o 
   9  11  12       38.24       44.07      8.34 o 
  -5  12  12        4.12        1.62      2.23 o 
  -4  12  12        0.18        2.82      2.19 o 
  -3  12  12        2.06        1.59      2.56 o 
  -2  12  12       28.18       43.62      5.40 o 
  -1  12  12        0.10       -0.80      1.82 o 
   0  12  12        0.04       -1.63      1.92 o 
   1  12  12       61.40       65.86      3.90 o 
   2  12  12      255.62      263.67      6.63 o 
   3  12  12      326.45      325.60      7.33 o 
   4  12  12       13.86        8.64      2.12 o 
   5  12  12       30.47       24.77      3.40 o 
   6  12  12      128.04      134.93     12.53 o 
   7  12  12        5.76       11.04      6.06 o 
   8  12  12       25.40       22.14      6.69 o 
  -3  13  12      158.04      157.74      5.88 o 
  -2  13  12       20.78       16.03      3.08 o 
  -1  13  12       31.02       27.75      3.52 o 
   0  13  12       77.93       70.25      4.65 o 
   1  13  12        0.08       -3.88      4.01 o 
   2  13  12       14.95       12.75      2.51 o 
   3  13  12       16.55       20.07      2.67 o 
   4  13  12        7.15        9.71      8.37 o 
   5  13  12      106.75      105.36      9.56 o 
   6  13  12       93.30      106.14      9.68 o 
   7  13  12      162.69      164.26     11.66 o 
   8  13  12       49.59       34.64      8.05 o 
  -2  14  12       44.24       42.73      6.11 o 
  -1  14  12        7.99        6.07      2.65 o 
   0  14  12      542.37      519.52     11.75 o 
   1  14  12        3.38        1.05      2.57 o 
   2  14  12       74.26       70.67      5.19 o 
   3  14  12        1.18       -0.30      3.64 o 
   4  14  12      100.67       94.92     14.89 o 
   5  14  12       10.46       -1.17      6.04 o 
   6  14  12        4.47        4.54      6.38 o 
   0  15  12       47.34       35.30      5.93 o 
   1  15  12        2.87        2.92      3.71 o 
   2  15  12        3.92       -2.98      2.98 o 
   3  15  12        2.49       -8.56      8.56 o 
   4  15  12        6.99       -1.12      9.25 o 
  -4  -6  13        0.85        3.34      2.88 o 
  -3  -6  13       13.33       14.23      4.75 o 
  -2  -6  13       49.95       60.97      6.71 o 
  -1  -6  13        0.62        1.44      2.49 o 
   0  -6  13      195.53      209.71     11.66 o 
   1  -6  13        2.48        5.30      5.00 o 
   2  -6  13       71.39       86.85      6.88 o 
   3  -6  13       39.93       33.84      5.52 o 
  -5  -5  13       52.53       61.46      3.51 o 
  -4  -5  13       11.23        8.26      2.44 o 
  -3  -5  13       86.53       94.10      9.49 o 
  -2  -5  13      116.98      116.70      5.70 o 
  -1  -5  13      167.80      173.56      7.17 o 
   0  -5  13       50.24       60.27      5.11 o 
   1  -5  13       64.51       56.25      4.68 o 
   2  -5  13        9.70        6.57      5.80 o 
   3  -5  13      189.59      213.09      7.50 o 
   4  -5  13        2.32        1.95      5.77 o 
  -6  -4  13        2.24        6.09      3.37 o 
  -5  -4  13       60.02       62.04      6.63 o 
  -4  -4  13       29.07       34.86      3.33 o 
  -3  -4  13        2.10        0.49      2.51 o 
  -2  -4  13      155.58      160.70      6.30 o 
  -1  -4  13      156.58      157.00      7.96 o 
   0  -4  13       40.91       38.98      5.99 o 
   1  -4  13       19.58       18.24      3.11 o 
   2  -4  13        0.01       -1.43      4.47 o 
   3  -4  13      134.11      169.34      8.28 o 
   4  -4  13        0.00       -3.59      4.79 o 
   5  -4  13        0.51        1.86      3.40 o 
   6  -4  13      229.73      275.07     19.02 o 
  -7  -3  13        0.13        3.86      2.85 o 
  -6  -3  13       62.66       63.53      6.09 o 
  -5  -3  13       49.34       54.35      4.08 o 
  -4  -3  13       27.10       36.21      3.29 o 
  -3  -3  13       22.79       19.95      2.82 o 
  -2  -3  13       95.05       92.20      6.45 o 
  -1  -3  13       64.51       52.11      4.22 o 
   0  -3  13       17.18       10.06      4.56 o 
   1  -3  13       25.83       23.76      4.09 o 
   2  -3  13        1.77        0.04      2.14 o 
   3  -3  13       14.07       15.72      2.65 o 
   4  -3  13       55.17       57.33      4.69 o 
   5  -3  13       48.92       45.70      5.02 o 
   6  -3  13       53.04       66.04      4.82 o 
   7  -3  13        0.77       -1.34      3.32 o 
  -7  -2  13       86.26       80.22      5.75 o 
  -6  -2  13        1.54        1.83      2.73 o 
  -5  -2  13       53.75       56.58      2.91 o 
  -4  -2  13       10.19       10.55      2.09 o 
  -3  -2  13       76.74       66.26      4.16 o 
  -2  -2  13       17.85       19.39      3.80 o 
  -1  -2  13       33.48       38.10      3.20 o 
   0  -2  13        0.71       -1.62      2.03 o 
   1  -2  13       42.56       48.28      3.75 o 
   2  -2  13        4.64        2.30      1.92 o 
   3  -2  13       63.98       68.96      3.59 o 
   4  -2  13       11.29       10.42      3.29 o 
   5  -2  13       69.68       63.96      7.17 o 
   6  -2  13        6.65        4.34      3.72 o 
   7  -2  13       72.31       76.35      6.40 o 
  -8  -1  13        3.45        6.16      2.59 o 
  -7  -1  13       34.44       37.91      4.42 o 
  -6  -1  13        1.83        1.43      2.64 o 
  -5  -1  13      137.86      140.85      4.62 o 
  -4  -1  13      524.91      540.49     19.27 o 
  -3  -1  13      171.99      174.99      5.40 o 
  -2  -1  13        7.20        7.12      1.92 o 
  -1  -1  13       51.95       47.08      3.54 o 
   0  -1  13        9.38       10.60      2.74 o 
   1  -1  13       62.67       53.85      3.36 o 
   2  -1  13       55.55       41.11      3.14 o 
   3  -1  13       19.86       16.76      2.26 o 
   4  -1  13       22.17       24.03      2.78 o 
   5  -1  13       22.48       21.65      3.15 o 
   6  -1  13        9.61       12.90      2.99 o 
   7  -1  13        2.22        5.56      2.28 o 
   8  -1  13      110.50      116.28      5.30 o 
  -8   0  13        2.68        3.12      2.47 o 
  -7   0  13       38.15       30.81      4.12 o 
  -6   0  13       80.06       84.03      5.73 o 
  -5   0  13       79.72       84.08      3.51 o 
  -4   0  13        7.68        7.69      1.98 o 
  -3   0  13      258.48      250.52      6.57 o 
  -2   0  13       42.48       42.43      3.23 o 
  -1   0  13        0.02        1.63      1.72 o 
   0   0  13        6.96        7.81      2.71 o 
   1   0  13       42.06       53.15      4.17 o 
   2   0  13      130.54      119.95      3.78 o 
   3   0  13       45.10       36.49      2.55 o 
   4   0  13        5.31        3.90      1.99 o 
   5   0  13        2.88        1.79      2.22 o 
   6   0  13       86.45       83.61      3.80 o 
   7   0  13      175.94      188.41      5.95 o 
   8   0  13      161.87      168.85      5.71 o 
   9   0  13        0.04        2.83      2.23 o 
  -8   1  13       15.87       16.79      3.30 o 
  -7   1  13       29.52       33.48      3.60 o 
  -6   1  13        2.84        4.08      3.27 o 
  -5   1  13       68.47       67.63      3.11 o 
  -4   1  13      486.57      477.98      9.39 o 
  -3   1  13      501.07      507.37      9.04 o 
  -2   1  13       18.76       19.67      2.19 o 
  -1   1  13      434.41      418.02      8.24 o 
   0   1  13      431.61      409.30      8.45 o 
   1   1  13      299.90      299.84      6.32 o 
   2   1  13       83.76       79.68      3.18 o 
   3   1  13        0.97       -0.35      1.37 o 
   4   1  13       50.71       57.59      3.26 o 
   5   1  13      130.30      122.07      4.09 o 
   6   1  13       14.51       18.32      2.33 o 
   7   1  13        3.57        0.47      1.72 o 
   8   1  13       17.89       17.92      2.73 o 
   9   1  13       24.32       24.51      2.82 o 
  -8   2  13        1.50        1.54      2.22 o 
  -7   2  13      174.84      190.15     11.29 o 
  -6   2  13        5.21        4.01      1.27 o 
  -5   2  13        5.56        3.99      1.57 o 
  -4   2  13        1.68       -0.12      1.41 o 
  -3   2  13        1.42       -1.62      1.62 o 
  -2   2  13        2.42        3.31      1.58 o 
  -1   2  13      892.59      840.03     18.39 o 
   0   2  13      988.98      972.01     15.65 o 
   1   2  13       27.85       30.05      2.54 o 
   2   2  13       54.79       51.23      2.60 o 
   3   2  13      259.25      266.17      5.05 o 
   4   2  13        5.22        2.49      1.78 o 
   5   2  13      394.34      409.03      7.07 o 
   6   2  13       22.87       20.86      2.34 o 
   7   2  13      103.92      116.34      3.98 o 
   8   2  13      203.11      227.72      6.10 o 
   9   2  13       24.62       25.69      4.45 o 
  -8   3  13      256.98      267.02     14.85 o 
  -7   3  13       37.38       30.62      6.31 o 
  -6   3  13        3.12        1.22      1.40 o 
  -5   3  13       50.08       54.90      3.37 o 
  -4   3  13      104.58       96.66      4.07 o 
  -3   3  13      282.28      266.67      6.21 o 
  -2   3  13       20.41       21.18      2.27 o 
  -1   3  13       96.84       99.80      4.10 o 
   0   3  13      613.07      561.68      8.88 o 
   1   3  13      966.52      930.93     12.71 o 
   2   3  13        0.31       -0.62      1.27 o 
   3   3  13        9.19        8.93      1.64 o 
   4   3  13        1.00        1.34      1.49 o 
   5   3  13       41.56       48.94      2.91 o 
   6   3  13        4.05        5.38      1.79 o 
   7   3  13       34.85       35.49      3.12 o 
   8   3  13        1.52       -0.96      1.86 o 
   9   3  13       12.13        8.62      3.29 o 
  10   3  13       47.79       52.67      5.11 o 
  -8   4  13        6.58        7.85      4.33 o 
  -7   4  13       45.79       44.33      4.44 o 
  -6   4  13        3.76        1.50      2.09 o 
  -5   4  13       58.56       54.33      3.52 o 
  -4   4  13      182.47      161.77      5.36 o 
  -3   4  13      522.36      535.50     11.31 o 
  -2   4  13      433.35      436.47      8.51 o 
  -1   4  13       28.58       24.35      2.50 o 
   0   4  13      104.42       95.74      3.68 o 
   1   4  13        9.16        9.16      1.84 o 
   2   4  13      264.42      277.16      5.71 o 
   3   4  13      372.39      361.64      6.32 o 
   4   4  13        1.02        2.29      1.44 o 
   5   4  13      166.24      155.11      4.36 o 
   6   4  13        5.12        3.24      1.60 o 
   7   4  13       49.74       53.10      2.90 o 
   8   4  13        9.08        8.34      2.12 o 
   9   4  13       49.56       44.51      4.58 o 
  10   4  13       48.31       50.50      5.00 o 
  -8   5  13       20.21       13.72      4.52 o 
  -7   5  13       25.37       18.14      3.28 o 
  -6   5  13       20.99       22.88      3.70 o 
  -5   5  13       23.64       24.62      3.25 o 
  -4   5  13        4.60        6.64      1.92 o 
  -3   5  13      114.58      115.21      4.30 o 
  -2   5  13       15.73       12.18      2.00 o 
  -1   5  13        1.23       -0.92      1.39 o 
   0   5  13       63.66       60.88      3.19 o 
   1   5  13       98.48      108.54      3.96 o 
   2   5  13       20.68       21.15      2.02 o 
   3   5  13      387.13      364.55      5.66 o 
   4   5  13        4.45        4.76      1.70 o 
   5   5  13       82.59       89.10      3.46 o 
   6   5  13       11.66       12.92      1.92 o 
   7   5  13       29.61       28.92      2.29 o 
   8   5  13        0.64        1.33      1.78 o 
   9   5  13      164.40      168.12      7.85 o 
  10   5  13       78.69       74.61      5.74 o 
  -8   6  13      198.86      195.80      8.88 o 
  -7   6  13       43.68       45.50      5.02 o 
  -6   6  13        6.52        8.13      2.02 o 
  -5   6  13      101.99       95.27      4.50 o 
  -4   6  13       48.25       54.36      3.86 o 
  -3   6  13      199.84      195.40      6.25 o 
  -2   6  13        5.68        5.76      1.72 o 
  -1   6  13       73.03       67.09      3.29 o 
   0   6  13      520.47      487.67      8.61 o 
   1   6  13      112.43      103.24      3.33 o 
   2   6  13       27.25       28.44      2.20 o 
   3   6  13       58.76       61.21      2.97 o 
   4   6  13        0.76        0.85      1.72 o 
   5   6  13      148.26      148.78      4.56 o 
   6   6  13       11.10       12.41      1.82 o 
   7   6  13      193.28      208.73      4.70 o 
   8   6  13       22.41       21.65      2.47 o 
   9   6  13      102.32      115.12      6.59 o 
  10   6  13       38.02       30.81      4.74 o 
  -7   7  13        1.31        0.56      1.91 o 
  -6   7  13       24.81       24.08      3.03 o 
  -5   7  13       25.31       29.77      3.16 o 
  -4   7  13        4.37        0.23      1.69 o 
  -3   7  13        1.92       -0.99      1.58 o 
  -2   7  13      338.39      314.58      7.44 o 
  -1   7  13      206.45      201.61      5.09 o 
   0   7  13      542.96      507.23      7.53 o 
   1   7  13       10.59        6.87      1.44 o 
   2   7  13       71.74       79.50      3.15 o 
   3   7  13        7.67        6.55      1.70 o 
   4   7  13        0.09        0.11      1.60 o 
   5   7  13       56.46       61.82      4.17 o 
   6   7  13       34.65       44.27      5.29 o 
   7   7  13       22.52       27.14      2.70 o 
   8   7  13       10.77       12.89      2.17 o 
   9   7  13      152.85      166.71      7.34 o 
  10   7  13      306.64      320.18      9.95 o 
  -7   8  13      228.12      244.21      8.07 o 
  -6   8  13       22.46       20.66      2.97 o 
  -5   8  13      117.86      130.62      5.64 o 
  -4   8  13       27.42       25.97      3.13 o 
  -3   8  13        0.82        1.88      1.93 o 
  -2   8  13      112.73      117.34      4.20 o 
  -1   8  13      202.11      202.21      5.20 o 
   0   8  13       47.99       47.38      2.62 o 
   1   8  13      291.25      288.03      5.93 o 
   2   8  13       24.34       22.99      2.06 o 
   3   8  13       42.27       45.93      2.97 o 
   4   8  13        1.77        2.34      1.71 o 
   5   8  13      105.59      112.11      4.02 o 
   6   8  13       62.63       73.58      3.26 o 
   7   8  13        4.99        5.91      2.13 o 
   8   8  13       49.03       63.83      5.10 o 
   9   8  13      151.40      164.54      7.37 o 
  10   8  13      153.93      171.39      9.19 o 
  -6   9  13       13.57       11.32      3.16 o 
  -5   9  13       54.88       60.45      4.64 o 
  -4   9  13      210.54      224.46      9.04 o 
  -3   9  13      224.86      230.39      7.64 o 
  -2   9  13      302.15      301.95      7.19 o 
  -1   9  13        7.94        7.40      1.74 o 
   0   9  13       44.65       44.15      2.80 o 
   1   9  13        7.76       10.83      1.73 o 
   2   9  13      473.55      482.27      7.49 o 
   3   9  13       77.64       63.68      3.35 o 
   4   9  13       61.61       64.73      3.48 o 
   5   9  13        0.38       -1.21      1.48 o 
   6   9  13        4.83       -0.51      1.53 o 
   7   9  13        9.61       10.40      5.22 o 
   8   9  13      105.01      104.92      7.45 o 
   9   9  13        6.95        6.30      3.53 o 
  -6  10  13       20.55       21.43      3.98 o 
  -5  10  13       59.84       61.84      4.98 o 
  -4  10  13        6.06        3.26      2.33 o 
  -3  10  13      250.43      262.26      7.53 o 
  -2  10  13       92.34       95.30      4.67 o 
  -1  10  13        0.02        1.06      1.33 o 
   0  10  13       49.08       54.28      2.91 o 
   1  10  13        0.31        0.71      1.52 o 
   2  10  13        0.33       -1.49      1.49 o 
   3  10  13        0.16       -0.88      2.06 o 
   4  10  13      265.75      270.10      6.11 o 
   5  10  13       14.73       18.71      2.29 o 
   6  10  13       61.48       56.98      3.93 o 
   7  10  13      186.87      189.23      5.70 o 
   8  10  13       46.59       49.70      5.93 o 
   9  10  13       13.68       13.93      4.80 o 
  -5  11  13       10.18       13.42      3.24 o 
  -4  11  13       12.20        6.66      2.42 o 
  -3  11  13        5.53        4.25      2.12 o 
  -2  11  13      358.88      360.15     10.68 o 
  -1  11  13      178.31      181.09      5.66 o 
   0  11  13      179.65      210.39     20.24 o 
   1  11  13        2.69        1.11      2.33 o 
   2  11  13      562.60      544.69      9.01 o 
   3  11  13       56.98       62.81      3.50 o 
   4  11  13      157.31      148.83      4.64 o 
   5  11  13       14.70       15.97      2.21 o 
   6  11  13      332.78      336.32     10.20 o 
   7  11  13      219.36      235.19      9.86 o 
   8  11  13      294.50      318.41     31.92 o 
   9  11  13        0.08       -4.77      5.43 o 
  -4  12  13        0.07        0.69      2.17 o 
  -3  12  13       43.54       46.42      3.90 o 
  -2  12  13        0.03       -1.87      1.93 o 
  -1  12  13      397.94      389.89      8.71 o 
   0  12  13      301.41      301.04      8.42 o 
   1  12  13      123.13      124.66      4.88 o 
   2  12  13        0.01       -0.34      1.82 o 
   3  12  13        8.29        7.81      2.16 o 
   4  12  13       13.59       13.34      3.43 o 
   5  12  13      102.23      103.61      5.37 o 
   6  12  13       32.51       24.72      7.83 o 
   7  12  13        1.34        2.10      5.78 o 
   8  12  13      149.27      138.57     10.87 o 
  -3  13  13      152.99      146.05      7.34 o 
  -2  13  13       24.44       18.47      2.90 o 
  -1  13  13        1.82        1.70      2.43 o 
   0  13  13        0.16       -0.06      2.20 o 
   1  13  13       53.58       53.00      5.41 o 
   2  13  13        1.55        0.94      2.02 o 
   3  13  13       88.02       91.89      4.37 o 
   4  13  13      164.98      177.98      5.53 o 
   5  13  13        6.27        8.87      6.28 o 
   6  13  13       17.06       12.88      6.61 o 
   7  13  13       20.38       17.14      6.69 o 
  -1  14  13       81.46       91.82      6.07 o 
   0  14  13       13.47       12.49      4.71 o 
   1  14  13       40.41       39.52      3.92 o 
   2  14  13       24.19       14.67      5.99 o 
   3  14  13       62.58       57.86      6.17 o 
   4  14  13        4.77       -7.97     10.83 o 
   5  14  13      194.13      204.58     12.48 o 
   6  14  13        2.76       -5.85      5.85 o 
  -3  -5  14        3.43        7.54      4.89 o 
  -2  -5  14        3.57        2.87      2.45 o 
  -1  -5  14       81.17       97.34     15.15 o 
   0  -5  14       13.72       16.12      8.24 o 
   1  -5  14       38.63       53.18      4.67 o 
   2  -5  14        9.79       11.27      3.93 o 
  -5  -4  14        9.34        6.42      1.78 o 
  -4  -4  14       21.18       23.39      3.05 o 
  -3  -4  14       39.87       49.16      4.34 o 
  -2  -4  14      142.34      148.51      6.75 o 
  -1  -4  14        0.58        0.65      5.44 o 
   0  -4  14       13.42        6.09      6.51 o 
   1  -4  14        1.75        0.61      6.75 o 
   2  -4  14       40.33       39.27      6.81 o 
   3  -4  14        5.74        6.59      3.56 o 
   4  -4  14      209.77      243.31      9.64 o 
  -6  -3  14       10.59        8.96      3.59 o 
  -5  -3  14      168.79      187.34     13.49 o 
  -4  -3  14       47.33       55.42      4.05 o 
  -3  -3  14       15.92       11.97      2.64 o 
  -2  -3  14       38.23       50.33      4.49 o 
  -1  -3  14      120.08      130.30      7.95 o 
   0  -3  14        1.34       -1.95      7.34 o 
   1  -3  14       71.47       75.42      6.54 o 
   2  -3  14       12.26       15.69      3.11 o 
   3  -3  14       89.13       97.32      5.46 o 
   4  -3  14       72.65       67.41      5.79 o 
   5  -3  14        3.58        6.88      4.20 o 
  -6  -2  14       19.65       18.18      4.08 o 
  -5  -2  14        5.72        4.85      1.64 o 
  -4  -2  14        5.81        3.88      1.97 o 
  -3  -2  14       16.63       13.04      3.18 o 
  -2  -2  14       90.52       82.90      5.10 o 
  -1  -2  14       15.15       11.39      4.04 o 
   0  -2  14        3.27        2.26      2.16 o 
   1  -2  14       19.48       20.82      4.71 o 
   2  -2  14        3.92        3.06      2.89 o 
   3  -2  14       17.38       10.30      2.73 o 
   4  -2  14       23.75       26.00      4.92 o 
   5  -2  14        3.30        0.34      3.44 o 
   6  -2  14       18.39       20.94      4.41 o 
  -7  -1  14       95.73       94.79      6.36 o 
  -6  -1  14        0.20        4.14      2.84 o 
  -5  -1  14       18.22       19.66      2.19 o 
  -4  -1  14        0.10        0.05      1.86 o 
  -3  -1  14       45.23       48.54      5.03 o 
  -2  -1  14       43.81       46.73      3.57 o 
  -1  -1  14        2.31        1.51      1.78 o 
   0  -1  14       14.17       15.80      3.02 o 
   1  -1  14       33.67       31.76      2.96 o 
   2  -1  14      114.08      114.71      4.84 o 
   3  -1  14       15.08       20.16      2.43 o 
   4  -1  14        1.79        3.42      2.34 o 
   5  -1  14       22.56       30.57      5.53 o 
   6  -1  14        1.53        3.67      2.71 o 
   7  -1  14       11.37       10.77      2.88 o 
  -7   0  14      226.85      247.63     10.19 o 
  -6   0  14      133.50      136.09      7.69 o 
  -5   0  14       61.70       63.07      3.42 o 
  -4   0  14       84.50       96.48      4.51 o 
  -3   0  14      180.40      206.36      6.15 o 
  -2   0  14       44.91       51.06      3.66 o 
  -1   0  14        6.67        3.64      1.92 o 
   0   0  14      144.16      119.01      5.79 o 
   1   0  14        7.70       10.94      4.24 o 
   2   0  14       25.75       26.26      2.74 o 
   3   0  14       80.61       83.11      3.77 o 
   4   0  14        1.58        0.64      2.01 o 
   5   0  14       37.40       36.53      3.70 o 
   6   0  14       42.57       50.79      4.04 o 
   7   0  14       18.80       15.87      2.60 o 
   8   0  14        2.23       -1.23      2.37 o 
  -7   1  14       15.34       12.98      3.43 o 
  -6   1  14        9.10       12.42      3.32 o 
  -5   1  14        2.10        1.46      2.93 o 
  -4   1  14       22.36       19.74      2.64 o 
  -3   1  14       60.05       56.74      3.83 o 
  -2   1  14       10.40        9.56      1.90 o 
  -1   1  14        2.17        1.13      1.62 o 
   0   1  14       24.18       21.72      2.60 o 
   1   1  14       71.72       65.55      3.58 o 
   2   1  14        0.06        0.02      2.52 o 
   3   1  14      246.46      257.70      5.38 o 
   4   1  14        6.00        4.53      2.68 o 
   5   1  14      235.47      267.63      8.83 o 
   6   1  14       53.53       59.38      3.43 o 
   7   1  14      139.05      144.11      4.60 o 
   8   1  14        2.45       -0.74      2.39 o 
  -7   2  14        2.15        6.60      2.47 o 
  -6   2  14       10.97        9.28      3.15 o 
  -5   2  14       84.92       86.96      3.80 o 
  -4   2  14        0.65       -1.38      1.38 o 
  -3   2  14       41.67       33.58      2.75 o 
  -2   2  14      130.87      120.97      4.42 o 
  -1   2  14      226.95      226.74      6.08 o 
   0   2  14        2.14        4.34      1.89 o 
   1   2  14       46.34       39.60      2.90 o 
   2   2  14       45.49       46.72      2.85 o 
   3   2  14       69.18       72.30      5.99 o 
   4   2  14        2.33        1.58      2.07 o 
   5   2  14      268.34      258.74      6.47 o 
   6   2  14        9.62       11.46      2.55 o 
   7   2  14       74.14       65.15      3.50 o 
   8   2  14        5.59        6.88      2.45 o 
   9   2  14       11.26        9.77      2.82 o 
  -7   3  14       99.02       90.79      5.70 o 
  -6   3  14        0.02       -0.41      1.40 o 
  -5   3  14       32.21       33.25      4.49 o 
  -4   3  14       17.86       18.03      2.35 o 
  -3   3  14      450.21      411.00      8.28 o 
  -2   3  14      100.73       91.48      4.16 o 
  -1   3  14       41.09       32.34      2.86 o 
   0   3  14        0.65       -0.61      1.67 o 
   1   3  14      120.02      123.88      4.30 o 
   2   3  14        1.95        2.55      1.59 o 
   3   3  14      359.83      368.59      6.61 o 
   4   3  14       38.38       46.84      3.39 o 
   5   3  14       75.27       74.66      3.49 o 
   6   3  14       26.83       26.93      2.58 o 
   7   3  14      100.12       99.57      3.86 o 
   8   3  14       34.13       40.41      3.34 o 
   9   3  14        7.16        9.06      3.98 o 
  -7   4  14       66.15       60.24      5.28 o 
  -6   4  14       18.31       12.09      2.17 o 
  -5   4  14      284.01      294.91      7.50 o 
  -4   4  14       38.53       37.87      3.21 o 
  -3   4  14      100.41       91.71      4.02 o 
  -2   4  14        0.07       -1.42      1.42 o 
  -1   4  14      126.20      119.05      4.58 o 
   0   4  14      407.67      419.11      7.66 o 
   1   4  14       65.87       63.15      3.46 o 
   2   4  14       36.86       35.97      2.48 o 
   3   4  14        2.70        5.11      1.70 o 
   4   4  14        4.56        3.35      1.96 o 
   5   4  14       11.06       10.09      2.03 o 
   6   4  14       18.73       17.26      2.40 o 
   7   4  14       71.12       66.89      3.30 o 
   8   4  14       78.37       82.18      5.00 o 
   9   4  14        1.67       -1.40      2.84 o 
  -7   5  14      129.50      123.90      6.94 o 
  -6   5  14        7.86        1.94      1.79 o 
  -5   5  14       40.66       36.17      3.59 o 
  -4   5  14      121.02      116.32      5.39 o 
  -3   5  14       17.19       17.33      2.29 o 
  -2   5  14        3.98        2.10      1.70 o 
  -1   5  14       31.32       28.95      2.89 o 
   0   5  14      123.00      122.96      4.21 o 
   1   5  14       11.25        9.52      1.68 o 
   2   5  14        0.70       -0.19      1.40 o 
   3   5  14        8.97        7.68      1.78 o 
   4   5  14       90.64       92.92      3.95 o 
   5   5  14      219.83      209.65      6.75 o 
   6   5  14        1.31       -0.30      1.55 o 
   7   5  14        2.58        1.33      1.64 o 
   8   5  14       87.37       89.12      4.21 o 
   9   5  14        0.23       -0.62      3.01 o 
  -7   6  14       19.15       21.31      4.35 o 
  -6   6  14        0.13       -0.72      1.76 o 
  -5   6  14        0.05        0.69      1.78 o 
  -4   6  14       86.21       89.65      4.60 o 
  -3   6  14      143.72      122.06      5.10 o 
  -2   6  14       61.69       55.90      3.64 o 
  -1   6  14       64.98       58.43      3.77 o 
   0   6  14      410.72      413.38      7.68 o 
   1   6  14      210.27      195.06      4.73 o 
   2   6  14      129.32      129.24      4.61 o 
   3   6  14       80.66       99.53      3.97 o 
   4   6  14       32.20       35.45      2.89 o 
   5   6  14      121.30      128.23      4.40 o 
   6   6  14       38.72       42.29      2.98 o 
   7   6  14       12.36       14.46      2.00 o 
   8   6  14       73.56       67.33      3.86 o 
   9   6  14        5.06        5.87      3.25 o 
  -7   7  14       20.78       27.64      3.59 o 
  -6   7  14        9.56        6.57      3.01 o 
  -5   7  14        1.01       -0.04      1.74 o 
  -4   7  14       37.61       35.80      3.53 o 
  -3   7  14        0.23        0.55      1.79 o 
  -2   7  14      253.17      247.49      6.71 o 
  -1   7  14       95.66       81.49      3.81 o 
   0   7  14      100.82      103.34      4.00 o 
   1   7  14      406.32      369.30      6.67 o 
   2   7  14       48.19       47.60      2.76 o 
   3   7  14       70.67       72.51      3.68 o 
   4   7  14        8.18        4.44      1.95 o 
   5   7  14       87.57       89.39      3.78 o 
   6   7  14       19.54       23.58      2.50 o 
   7   7  14        1.88       -1.96      2.11 o 
   8   7  14       18.77       18.05      2.56 o 
   9   7  14       16.31       18.49      8.66 o 
  -6   8  14       44.54       44.18      5.02 o 
  -5   8  14        1.12        2.51      2.01 o 
  -4   8  14        0.06       -0.67      1.80 o 
  -3   8  14      151.20      155.07      6.15 o 
  -2   8  14      247.06      240.03      8.28 o 
  -1   8  14       42.41       37.92      4.36 o 
   0   8  14       96.32      101.68      4.92 o 
   1   8  14      167.41      154.96      4.16 o 
   2   8  14      293.27      281.40      6.25 o 
   3   8  14        1.16       -1.75      1.75 o 
   4   8  14        1.17       -1.89      1.89 o 
   5   8  14       63.80       61.96      3.47 o 
   6   8  14      127.25      141.69      4.49 o 
   7   8  14      224.48      224.38      6.63 o 
   8   8  14        7.25        6.80      2.22 o 
   9   8  14        4.02        5.88      3.40 o 
  -6   9  14        8.16        8.10      2.65 o 
  -5   9  14       15.09       17.58      3.09 o 
  -4   9  14        1.21        3.42      2.39 o 
  -3   9  14       22.38       29.18      3.47 o 
  -2   9  14       42.11       36.53      3.18 o 
  -1   9  14       22.36       20.77      2.41 o 
   0   9  14        0.41       -0.89      1.38 o 
   1   9  14       40.71       37.26      2.52 o 
   2   9  14       19.85       17.75      2.28 o 
   3   9  14       39.70       42.11      3.05 o 
   4   9  14       16.09       20.39      3.64 o 
   5   9  14       42.02       48.23      4.65 o 
   6   9  14       13.99       15.94      2.33 o 
   7   9  14      172.89      188.39     10.32 o 
   8   9  14       13.88       14.00      4.73 o 
   9   9  14      327.80      339.66     11.96 o 
  -5  10  14      265.80      277.90     11.90 o 
  -4  10  14        7.87        6.79      2.69 o 
  -3  10  14      148.35      139.08      5.32 o 
  -2  10  14       74.16       74.05      6.71 o 
  -1  10  14       55.06       58.04      3.51 o 
   0  10  14      179.70      182.90      4.69 o 
   1  10  14       30.00       27.74      2.69 o 
   2  10  14      269.96      264.69      6.82 o 
   3  10  14       19.52       22.00      2.58 o 
   4  10  14       62.09       76.53      3.76 o 
   5  10  14        8.43        5.08      2.49 o 
   6  10  14       18.04       12.35      2.90 o 
   7  10  14       37.67       38.19      3.49 o 
   8  10  14       28.53       22.47      5.32 o 
  -4  11  14       21.49       18.19      3.47 o 
  -3  11  14        7.03        4.21      2.15 o 
  -2  11  14      731.43      737.10     13.31 o 
  -1  11  14       40.94       52.80      3.40 o 
   0  11  14        9.62       12.43      2.21 o 
   1  11  14        0.51        1.50      1.93 o 
   2  11  14      183.01      182.37      5.81 o 
   3  11  14       93.38      103.84      4.19 o 
   4  11  14        0.30        0.31      1.84 o 
   5  11  14        9.33        6.54      3.81 o 
   6  11  14        0.01       -2.05      2.05 o 
   7  11  14      157.71      176.97      5.89 o 
   8  11  14        3.96       -2.60      5.64 o 
  -3  12  14       15.86       18.70      3.00 o 
  -2  12  14       69.52       68.30      5.25 o 
  -1  12  14        5.10        6.35      2.29 o 
   0  12  14       20.02       15.21      2.92 o 
   1  12  14       21.52       26.81      3.08 o 
   2  12  14      253.15      276.77     11.23 o 
   3  12  14       23.25       23.87      2.75 o 
   4  12  14       99.84       92.25      5.36 o 
   5  12  14       43.60       40.87      4.26 o 
   6  12  14      264.16      256.59     11.36 o 
   7  12  14       45.50       31.45      7.41 o 
  -2  13  14       61.20       62.04      4.35 o 
  -1  13  14      203.88      204.33      7.41 o 
   0  13  14        1.24       -0.36      2.26 o 
   1  13  14       88.96       85.70      5.28 o 
   2  13  14      170.94      164.25      6.35 o 
   3  13  14        0.04       -2.04      2.04 o 
   4  13  14        1.50        0.63      2.25 o 
   5  13  14       38.63       41.49      4.28 o 
   6  13  14      124.62      145.33     11.23 o 
   0  14  14        0.45        2.16      2.51 o 
   1  14  14      130.60      126.79      6.08 o 
   2  14  14        5.21        4.21      3.57 o 
   3  14  14       57.13       61.12      4.72 o 
   4  14  14        1.72       -5.31      7.16 o 
   5  14  14        7.47       -5.03      9.18 o 
  -2  -4  15        0.09        4.02      3.13 o 
  -1  -4  15       14.38       16.43      3.44 o 
   0  -4  15        0.20       -1.33      2.58 o 
   1  -4  15       14.99       18.55      8.32 o 
   2  -4  15        4.06       -0.52      4.36 o 
  -4  -3  15       51.59       62.14      4.42 o 
  -3  -3  15      166.09      175.00      6.96 o 
  -2  -3  15       17.74       19.91      4.12 o 
  -1  -3  15        4.15        6.16      2.73 o 
   0  -3  15        0.52        1.89      2.47 o 
   1  -3  15        4.31       -1.87      4.27 o 
   2  -3  15       37.61       40.59      4.55 o 
   3  -3  15       42.10       45.01      8.76 o 
   4  -3  15       13.95       13.47      4.07 o 
  -5  -2  15       31.59       35.34      5.38 o 
  -4  -2  15        1.99        2.15      1.92 o 
  -3  -2  15       53.65       67.14      6.81 o 
  -2  -2  15        4.57        7.53      2.50 o 
  -1  -2  15        2.66        2.03      3.01 o 
   0  -2  15        1.04       -0.93      2.37 o 
   1  -2  15       88.85      117.37      6.67 o 
   2  -2  15        2.97        2.28      3.23 o 
   3  -2  15       41.64       33.41      4.59 o 
   4  -2  15        5.28        5.47      3.41 o 
   5  -2  15      299.05      322.66      8.96 o 
  -6  -1  15       11.55        5.42      3.28 o 
  -5  -1  15       61.81       65.55      3.41 o 
  -4  -1  15        2.87        6.43      2.17 o 
  -3  -1  15       16.69       16.53      2.86 o 
  -2  -1  15      207.36      226.95      7.04 o 
  -1  -1  15      105.87      103.10      7.10 o 
   0  -1  15       16.88       15.14      2.81 o 
   1  -1  15       84.53       89.80      5.51 o 
   2  -1  15       64.62       79.07      4.73 o 
   3  -1  15       17.69       16.17      4.03 o 
   4  -1  15        5.44        7.37      2.60 o 
   5  -1  15       10.60       11.94      3.31 o 
   6  -1  15       26.81       26.86      3.69 o 
  -6   0  15        0.18       -1.37      2.51 o 
  -5   0  15        0.47       -0.75      1.51 o 
  -4   0  15       31.49       33.34      3.33 o 
  -3   0  15        0.07        0.37      1.62 o 
  -2   0  15        1.90       -0.03      1.73 o 
  -1   0  15       20.64       21.52      2.95 o 
   0   0  15      146.21      151.03      6.30 o 
   1   0  15      109.70      122.39      6.01 o 
   2   0  15        5.10        1.73      2.02 o 
   3   0  15       28.65       30.29      2.76 o 
   4   0  15       18.80       16.92      3.54 o 
   5   0  15       29.53       23.84      3.44 o 
   6   0  15        0.24       -0.30      4.29 o 
   7   0  15       15.96       18.73      3.11 o 
  -6   1  15        9.02        4.75      3.14 o 
  -5   1  15      691.28      696.63     25.09 o 
  -4   1  15      205.86      224.64      7.12 o 
  -3   1  15       19.96       21.99      2.67 o 
  -2   1  15        0.38        2.20      1.79 o 
  -1   1  15      137.57      135.98      5.51 o 
   0   1  15       25.92       23.88      3.09 o 
   1   1  15       14.61       10.21      2.33 o 
   2   1  15        1.45        1.14      2.56 o 
   3   1  15       86.29      111.58      7.69 o 
   4   1  15       37.68       45.15      3.44 o 
   5   1  15       37.73       44.63      3.98 o 
   6   1  15       19.94       27.45      3.40 o 
   7   1  15       19.16       10.72      2.76 o 
  -7   2  15        3.88        2.61      2.92 o 
  -6   2  15        0.09        3.46      3.00 o 
  -5   2  15      145.40      154.86      7.14 o 
  -4   2  15       44.40       41.22      4.36 o 
  -3   2  15      126.95      132.36      8.86 o 
  -2   2  15      145.13      151.55      6.45 o 
  -1   2  15       39.70       38.13      3.18 o 
   0   2  15       40.57       48.06      3.61 o 
   1   2  15       10.08        8.57      2.08 o 
   2   2  15       31.37       34.78      3.00 o 
   3   2  15      117.62      127.40      4.21 o 
   4   2  15        6.82        3.55      2.35 o 
   5   2  15      105.49      114.39      4.88 o 
   6   2  15      264.77      293.28      7.18 o 
   7   2  15      143.12      155.15      4.82 o 
   8   2  15       12.44        4.71      2.47 o 
  -7   3  15       50.69       46.93      4.78 o 
  -6   3  15       15.28       12.87      1.99 o 
  -5   3  15       20.43       24.85      4.39 o 
  -4   3  15        0.00       -1.25      1.56 o 
  -3   3  15       35.62       28.54      3.06 o 
  -2   3  15        1.62        1.53      1.62 o 
  -1   3  15       29.24       24.62      2.77 o 
   0   3  15       60.17       50.02      3.63 o 
   1   3  15       11.81       14.65      2.69 o 
   2   3  15       22.88       19.98      2.19 o 
   3   3  15       25.80       29.15      2.94 o 
   4   3  15       22.88       23.61      2.76 o 
   5   3  15      168.78      184.96      7.97 o 
   6   3  15       12.26       16.37      2.54 o 
   7   3  15       98.07      102.67      4.07 o 
   8   3  15        0.02        1.96      2.74 o 
  -7   4  15       25.83       28.91      4.08 o 
  -6   4  15       30.58       32.10      3.27 o 
  -5   4  15        3.46        3.57      2.16 o 
  -4   4  15      162.03      162.49      5.75 o 
  -3   4  15      229.78      229.57      6.22 o 
  -2   4  15       84.20       72.00      4.07 o 
  -1   4  15        9.05       12.17      2.26 o 
   0   4  15        0.89        3.24      1.91 o 
   1   4  15       52.09       53.55      3.30 o 
   2   4  15        3.10        2.02      1.60 o 
   3   4  15       92.74       82.09      3.88 o 
   4   4  15        8.99        8.99      2.58 o 
   5   4  15        0.04        1.34      2.35 o 
   6   4  15       22.61       27.48      2.88 o 
   7   4  15      147.35      147.41      4.58 o 
   8   4  15        0.04        1.41      3.16 o 
  -6   5  15       35.66       38.86      4.15 o 
  -5   5  15       20.95       27.57      2.97 o 
  -4   5  15        1.01        1.22      1.92 o 
  -3   5  15        9.83       11.68      2.18 o 
  -2   5  15       39.60       37.47      3.19 o 
  -1   5  15       74.16       67.85      4.12 o 
   0   5  15      107.96      108.77      4.15 o 
   1   5  15       26.02       27.73      3.64 o 
   2   5  15      241.90      243.55      5.93 o 
   3   5  15      700.40      721.10     11.24 o 
   4   5  15        9.60       12.43      3.52 o 
   5   5  15        1.89       -1.89      1.89 o 
   6   5  15        6.96        7.95      2.62 o 
   7   5  15      210.76      228.12      7.55 o 
   8   5  15       57.16       58.66      5.19 o 
  -6   6  15      109.17      111.46      5.08 o 
  -5   6  15       88.25       81.67      5.32 o 
  -4   6  15      100.44      101.74      6.80 o 
  -3   6  15      214.84      209.42      6.87 o 
  -2   6  15       27.41       23.66      3.20 o 
  -1   6  15       52.55       46.68      3.60 o 
   0   6  15       99.30      107.45      4.39 o 
   1   6  15       55.58       49.27      3.27 o 
   2   6  15      117.81      112.04      4.57 o 
   3   6  15       14.48       11.74      3.47 o 
   4   6  15      195.52      212.29      6.30 o 
   5   6  15      122.37      129.71      4.64 o 
   6   6  15       33.83       35.10      3.60 o 
   7   6  15      399.68      394.03      7.87 o 
   8   6  15      159.29      165.57      6.08 o 
   9   6  15       45.31       34.94      4.66 o 
  -6   7  15       14.38       12.42      2.60 o 
  -5   7  15       19.12       21.90      3.05 o 
  -4   7  15        8.34        4.62      2.21 o 
  -3   7  15        0.06       -1.77      1.77 o 
  -2   7  15        2.79       -0.34      1.72 o 
  -1   7  15        2.78        1.36      1.62 o 
   0   7  15      341.91      315.22      6.84 o 
   1   7  15       34.70       32.27      2.48 o 
   2   7  15       15.19       15.95      2.05 o 
   3   7  15        9.78        9.76      2.12 o 
   4   7  15      136.84      129.30      5.10 o 
   5   7  15      225.00      230.21      6.26 o 
   6   7  15        0.85       -0.05      1.78 o 
   7   7  15        6.07       10.39      2.86 o 
   8   7  15        3.14       -0.49      2.29 o 
   9   7  15      123.33      122.36      9.67 o 
  -6   8  15        0.04        0.89      2.76 o 
  -5   8  15        0.06       -1.85      1.85 o 
  -4   8  15        5.87        3.95      2.29 o 
  -3   8  15       12.79       12.13      4.36 o 
  -2   8  15       85.66       73.60      6.02 o 
  -1   8  15       43.38       37.98      2.98 o 
   0   8  15       21.26       16.90      2.69 o 
   1   8  15       77.96       81.59      3.59 o 
   2   8  15      144.67      140.68      6.50 o 
   3   8  15        2.16       -0.47      1.94 o 
   4   8  15       76.38       76.67      3.88 o 
   5   8  15      154.52      166.68      5.17 o 
   6   8  15        2.26        4.35      3.49 o 
   7   8  15      121.86      120.01      6.68 o 
   8   8  15       51.17       55.71      4.43 o 
  -5   9  15        2.46        1.91      2.40 o 
  -4   9  15       28.48       20.36      3.20 o 
  -3   9  15      256.67      267.77      8.77 o 
  -2   9  15       75.28       69.75      4.22 o 
  -1   9  15      368.26      348.42      7.67 o 
   0   9  15       26.67       21.29      2.57 o 
   1   9  15        0.12        0.08      1.56 o 
   2   9  15       10.73        7.29      2.03 o 
   3   9  15       27.41       21.67      2.81 o 
   4   9  15      121.55      112.64      4.34 o 
   5   9  15       42.99       39.90      4.18 o 
   6   9  15        3.14        0.49      2.30 o 
   7   9  15      124.16      131.45      8.48 o 
   8   9  15        8.28        4.69      4.78 o 
  -4  10  15        8.93        4.18      3.12 o 
  -3  10  15      230.06      249.40     10.76 o 
  -2  10  15        0.09       -0.87      1.87 o 
  -1  10  15       49.14       48.00      3.43 o 
   0  10  15      146.36      135.72      4.25 o 
   1  10  15        2.08        0.92      1.82 o 
   2  10  15      289.38      303.71      9.05 o 
   3  10  15      154.97      152.10      5.50 o 
   4  10  15        0.05        1.35      1.84 o 
   5  10  15      293.71      317.58      6.98 o 
   6  10  15        1.73        0.48      1.86 o 
   7  10  15        0.01        0.31      2.36 o 
   8  10  15       85.17       80.60      7.29 o 
  -3  11  15       77.78       83.11      4.93 o 
  -2  11  15        3.35       -0.35      2.06 o 
  -1  11  15       10.00       10.34      3.03 o 
   0  11  15        3.91        2.18      2.10 o 
   1  11  15       21.31       24.57      4.25 o 
   2  11  15      107.75      119.28      5.11 o 
   3  11  15        2.16        0.06      2.20 o 
   4  11  15        5.24        3.83      2.11 o 
   5  11  15       35.82       34.94      3.21 o 
   6  11  15       28.18       31.20      4.41 o 
   7  11  15       28.04       27.04      3.52 o 
  -2  12  15       47.30       52.07      4.80 o 
  -1  12  15        4.52        7.71      2.47 o 
   0  12  15      252.96      266.84     10.54 o 
   1  12  15       59.16       71.41      4.43 o 
   2  12  15        8.04        4.31      2.33 o 
   3  12  15        0.29       -1.99      3.11 o 
   4  12  15       35.38       30.87      3.12 o 
   5  12  15       11.19        6.33      2.22 o 
   6  12  15       62.85       70.01      5.19 o 
  -1  13  15       25.80       23.33      5.77 o 
   0  13  15        1.70       -1.33      3.67 o 
   1  13  15       93.66       94.79      5.46 o 
   2  13  15       37.72       29.05      3.65 o 
   3  13  15        0.19       -2.02      2.02 o 
   4  13  15        0.08       -3.52      3.52 o 
   5  13  15       48.38       52.56      7.97 o 
  -1  -3  16       48.10       61.57      5.50 o 
   0  -3  16        0.46        4.07      2.93 o 
   1  -3  16        3.31       -2.24      2.65 o 
  -3  -2  16       25.50       24.24      3.48 o 
  -2  -2  16        0.07       -3.19      3.19 o 
  -1  -2  16       31.09       38.99      4.41 o 
   0  -2  16      169.65      189.10      8.33 o 
   1  -2  16        0.22        1.56      3.94 o 
   2  -2  16       41.87       45.70      4.54 o 
   3  -2  16       80.42       98.83     10.32 o 
  -4  -1  16       10.78        9.16      2.45 o 
  -3  -1  16       21.22       30.24      3.64 o 
  -2  -1  16        6.00       10.60      4.75 o 
  -1  -1  16       42.30       35.49      4.17 o 
   0  -1  16      117.25      125.70     12.65 o 
   1  -1  16       72.52       80.81     10.01 o 
   2  -1  16       49.67       55.14      4.32 o 
   3  -1  16       71.30       76.60      5.91 o 
   4  -1  16       44.21       48.19      4.59 o 
   5  -1  16       33.91       53.91     11.44 o 
  -5   0  16        1.67        2.53      1.76 o 
  -4   0  16        1.85        1.56      3.60 o 
  -3   0  16       34.41       36.99      3.43 o 
  -2   0  16        7.59        9.86      2.44 o 
  -1   0  16        3.33        3.01      2.23 o 
   0   0  16       11.25       13.19      2.82 o 
   1   0  16       71.65       78.82      5.41 o 
   2   0  16       19.40       21.57      5.21 o 
   3   0  16        4.24        2.16      2.92 o 
   4   0  16        2.04        4.74      3.32 o 
   5   0  16       74.64       90.08      6.63 o 
  -5   1  16      101.05      120.34      4.92 o 
  -4   1  16       81.63       94.91     11.43 o 
  -3   1  16       23.40       19.33      2.73 o 
  -2   1  16        0.20        0.90      1.95 o 
  -1   1  16        0.11       -1.86      1.94 o 
   0   1  16      299.14      305.14      8.79 o 
   1   1  16        9.32        9.72      2.44 o 
   2   1  16        0.36        0.91      2.11 o 
   3   1  16       27.76       29.57      5.28 o 
   4   1  16       17.98       26.88      4.85 o 
   5   1  16      173.38      178.35      7.06 o 
   6   1  16       17.00       13.71      3.10 o 
  -5   2  16       45.96       43.10      4.92 o 
  -4   2  16       40.95       36.76      3.63 o 
  -3   2  16      126.43      126.68      5.21 o 
  -2   2  16       66.13       70.92      4.62 o 
  -1   2  16        0.08        0.69      2.00 o 
   0   2  16       10.04       16.76      2.74 o 
   1   2  16        7.13        5.83      2.06 o 
   2   2  16        2.08       -0.96      2.08 o 
   3   2  16        1.71       -0.06      3.09 o 
   4   2  16        2.81        0.50      2.68 o 
   5   2  16       13.91       17.32      4.67 o 
   6   2  16        1.51        0.04      2.61 o 
   7   2  16        0.09        0.87      2.25 o 
  -6   3  16       72.36       77.70      6.13 o 
  -5   3  16       18.34       18.73      3.26 o 
  -4   3  16       72.39       71.97      5.25 o 
  -3   3  16       30.93       29.27      2.89 o 
  -2   3  16      186.65      197.90      6.03 o 
  -1   3  16       17.82       16.73      3.01 o 
   0   3  16       31.25       27.22      3.03 o 
   1   3  16        2.92        7.69      2.09 o 
   2   3  16       68.51       69.56      4.03 o 
   3   3  16       15.30       17.27      2.68 o 
   4   3  16      107.93      114.95      6.94 o 
   5   3  16       19.18       17.75      3.23 o 
   6   3  16       18.38       16.79      3.20 o 
   7   3  16        8.43       11.48      2.78 o 
  -6   4  16       53.21       49.50      3.46 o 
  -5   4  16        0.03        0.53      1.72 o 
  -4   4  16        1.61        2.70      1.97 o 
  -3   4  16        7.05        9.17      2.11 o 
  -2   4  16       22.19       15.59      2.42 o 
  -1   4  16       80.35       83.15      4.58 o 
   0   4  16        0.71        0.02      2.25 o 
   1   4  16      140.84      137.71      7.19 o 
   2   4  16      115.99      116.15      6.45 o 
   3   4  16       31.62       36.90      3.83 o 
   4   4  16      243.61      257.91      9.55 o 
   5   4  16       80.04       89.21      5.07 o 
   6   4  16        2.39        5.12      2.54 o 
   7   4  16        1.25       -0.96      3.43 o 
  -6   5  16        1.76        4.21      2.94 o 
  -5   5  16       18.14       17.82      2.72 o 
  -4   5  16      112.28      113.73      5.19 o 
  -3   5  16        0.89        0.90      2.69 o 
  -2   5  16        0.04       -0.28      1.68 o 
  -1   5  16        5.62        7.52      2.27 o 
   0   5  16       14.95       11.85      2.44 o 
   1   5  16       75.97       71.37      3.92 o 
   2   5  16       29.59       25.43      2.46 o 
   3   5  16       16.07       18.63      3.51 o 
   4   5  16       20.30       20.87      3.08 o 
   5   5  16        0.02        0.15      2.29 o 
   6   5  16        0.01       -2.15      2.15 o 
   7   5  16       81.33       82.44      4.06 o 
   8   5  16       29.44       27.53      3.57 o 
  -5   6  16      107.84      105.88      5.19 o 
  -4   6  16      186.43      188.17      8.14 o 
  -3   6  16        6.12        6.59      2.34 o 
  -2   6  16       24.86       19.17      2.73 o 
  -1   6  16       46.16       45.48      3.71 o 
   0   6  16       51.05       48.88      3.36 o 
   1   6  16       40.33       45.78      3.36 o 
   2   6  16      165.79      162.75      4.63 o 
   3   6  16      157.45      157.64      5.30 o 
   4   6  16        0.98        2.01      2.93 o 
   5   6  16      151.87      169.14      7.15 o 
   6   6  16        9.78        9.64      2.33 o 
   7   6  16      176.56      183.16      5.72 o 
   8   6  16       20.88       20.26      3.31 o 
  -5   7  16        4.17       -0.40      2.10 o 
  -4   7  16       78.91       62.04      6.26 o 
  -3   7  16       58.49       56.39      5.78 o 
  -2   7  16       92.55       70.69      4.91 o 
  -1   7  16       13.80       10.06      2.36 o 
   0   7  16        3.00        2.00      1.80 o 
   1   7  16       34.33       34.71      3.18 o 
   2   7  16      411.86      408.04      8.12 o 
   3   7  16       31.59       32.67      3.01 o 
   4   7  16        7.62        0.08      2.23 o 
   5   7  16       46.11       57.65      4.07 o 
   6   7  16       36.39       39.17      3.18 o 
   7   7  16      101.32       98.81      4.46 o 
   8   7  16       17.03       10.07      3.78 o 
  -5   8  16        2.87        1.82      2.24 o 
  -4   8  16        0.77        1.94      2.42 o 
  -3   8  16       57.92       58.78      4.69 o 
  -2   8  16        0.03       -0.11      1.83 o 
  -1   8  16       90.03      102.35      4.68 o 
   0   8  16       12.35       14.02      3.08 o 
   1   8  16       68.94       72.82      3.52 o 
   2   8  16        1.46        1.97      1.91 o 
   3   8  16       21.34       14.51      2.74 o 
   4   8  16        0.47       -1.57      1.98 o 
   5   8  16       41.76       43.93      3.65 o 
   6   8  16        0.71       -3.05      3.05 o 
   7   8  16      266.93      265.59      7.63 o 
   8   8  16        1.65       -5.00      5.00 o 
  -4   9  16        0.11       -0.21      2.14 o 
  -3   9  16        0.16        0.73      2.37 o 
  -2   9  16        8.62        5.52      2.49 o 
  -1   9  16        2.09        3.30      1.91 o 
   0   9  16       22.82       25.79      2.78 o 
   1   9  16        1.09        2.76      2.77 o 
   2   9  16      359.72      360.61      7.63 o 
   3   9  16      170.03      169.30      5.90 o 
   4   9  16       48.98       49.19      3.87 o 
   5   9  16        1.43       -2.23      4.23 o 
   6   9  16       31.18       27.70      4.65 o 
   7   9  16       56.67       62.70      5.52 o 
  -3  10  16       30.37       28.19      3.86 o 
  -2  10  16      170.49      161.23      5.94 o 
  -1  10  16      276.82      291.03      7.09 o 
   0  10  16       24.36       18.90      3.13 o 
   1  10  16        2.92        2.11      1.98 o 
   2  10  16      140.56      150.93      5.76 o 
   3  10  16       60.78       69.22      4.42 o 
   4  10  16      114.34      124.09      5.22 o 
   5  10  16       30.64       35.96      3.67 o 
   6  10  16       26.92       26.95      6.89 o 
   7  10  16       54.34       51.78      5.39 o 
  -2  11  16      147.98      146.13      5.87 o 
  -1  11  16       35.38       38.52      4.34 o 
   0  11  16       18.81       19.18      2.67 o 
   1  11  16        0.29        0.01      2.25 o 
   2  11  16       80.24       71.81      4.46 o 
   3  11  16       98.20      105.99      5.92 o 
   4  11  16        2.41        4.14      3.00 o 
   5  11  16      112.06      115.12      4.59 o 
   6  11  16      368.56      420.26      9.87 o 
  -1  12  16       47.79       42.12      4.53 o 
   0  12  16        1.75        0.18      4.26 o 
   1  12  16        1.32        1.16      3.30 o 
   2  12  16       12.83       10.78      2.62 o 
   3  12  16       29.36       30.04      3.32 o 
   4  12  16       50.90       52.92      4.27 o 
   5  12  16       85.98       77.15      4.02 o 
   1  13  16        5.86        8.10      3.50 o 
   2  13  16       86.41       95.24      5.01 o 
   3  13  16       45.63       44.49      4.20 o 
  -1  -1  17        1.56        0.24      2.45 o 
   0  -1  17        3.32        4.23      2.96 o 
   1  -1  17        0.06        1.34      2.83 o 
   2  -1  17       29.55       32.18      7.17 o 
  -3   0  17        3.48        7.03      2.61 o 
  -2   0  17        0.50        1.38      2.12 o 
  -1   0  17      206.31      219.72      7.67 o 
   0   0  17       55.08       59.63      8.26 o 
   1   0  17       68.06       74.86      5.87 o 
   2   0  17       48.89       58.25      5.52 o 
   3   0  17        0.00       -1.51      4.47 o 
   4   0  17        2.27        0.37      4.34 o 
  -4   1  17       25.86       24.21      3.26 o 
  -3   1  17       82.81       86.26      4.84 o 
  -2   1  17       24.50       24.21      3.42 o 
  -1   1  17        1.53        2.87      2.32 o 
   0   1  17        0.08        1.43      2.35 o 
   1   1  17      142.78      153.30      6.75 o 
   2   1  17       57.08       63.04      4.55 o 
   3   1  17      146.50      181.50      7.80 o 
   4   1  17       10.68        5.11      3.84 o 
   5   1  17      127.34      142.85      6.81 o 
  -4   2  17        5.63        8.15      2.56 o 
  -3   2  17        8.33       10.18      2.41 o 
  -2   2  17        8.96       10.71      2.60 o 
  -1   2  17        1.23       -0.38      2.02 o 
   0   2  17      163.24      173.84      6.85 o 
   1   2  17        0.06        0.10      2.15 o 
   2   2  17       20.30       21.35      3.09 o 
   3   2  17        6.69        5.89      2.94 o 
   4   2  17        2.35        3.26      4.05 o 
   5   2  17       35.53       46.22      7.52 o 
  -4   3  17       25.79       21.40      3.18 o 
  -3   3  17       73.32       77.12      5.27 o 
  -2   3  17      107.20      115.62      5.10 o 
  -1   3  17       36.14       43.76      3.69 o 
   0   3  17        1.10        2.71      3.18 o 
   1   3  17       34.81       35.50      3.23 o 
   2   3  17        0.10       -0.93      1.97 o 
   3   3  17        7.25        7.73      2.50 o 
   4   3  17        4.21        4.42      2.89 o 
   5   3  17       12.95       10.69      4.61 o 
   6   3  17       80.85       79.30      4.97 o 
  -4   4  17       97.03       97.06      5.14 o 
  -3   4  17        0.41        1.93      2.54 o 
  -2   4  17        0.81        2.92      2.05 o 
  -1   4  17       33.52       28.75      3.94 o 
   0   4  17       95.42      102.25      7.36 o 
   1   4  17       14.81       16.16      2.59 o 
   2   4  17       57.35       53.05      3.90 o 
   3   4  17       45.92       40.70      3.48 o 
   4   4  17       12.36       15.41      3.20 o 
   5   4  17        9.88       13.39      2.96 o 
   6   4  17        0.49        0.44      2.46 o 
  -4   5  17        0.95        0.55      2.09 o 
  -3   5  17        5.75        6.97      2.86 o 
  -2   5  17        5.32        3.08      2.15 o 
  -1   5  17        2.11       -1.92      1.92 o 
   0   5  17       17.99       22.06      3.07 o 
   1   5  17        1.58        3.81      2.06 o 
   2   5  17        3.12        2.99      2.08 o 
   3   5  17      126.76      137.16      5.68 o 
   4   5  17       85.93       80.48      4.96 o 
   5   5  17        2.26        4.16      2.59 o 
   6   5  17       22.15       25.44      3.67 o 
  -4   6  17       13.98       13.18      3.66 o 
  -3   6  17        3.88        0.96      3.31 o 
  -2   6  17        2.57        3.05      3.55 o 
  -1   6  17        1.70       -0.15      1.88 o 
   0   6  17        1.42       -0.48      1.86 o 
   1   6  17       56.36       54.55      4.30 o 
   2   6  17        0.50       -0.34      1.94 o 
   3   6  17      278.82      292.31      9.55 o 
   4   6  17      163.61      163.78      6.16 o 
   5   6  17       21.67       25.19      3.38 o 
   6   6  17       12.26       16.85      3.00 o 
   7   6  17      103.95      109.97      4.94 o 
  -4   7  17       22.69       24.98      4.21 o 
  -3   7  17       50.86       58.74      6.65 o 
  -2   7  17        6.98        4.97      2.12 o 
  -1   7  17       37.40       25.90      3.22 o 
   0   7  17        5.93        3.94      2.00 o 
   1   7  17       52.83       54.83      3.80 o 
   2   7  17       29.49       36.52      3.23 o 
   3   7  17        3.12        0.28      2.36 o 
   4   7  17        3.07        1.73      2.46 o 
   5   7  17      280.09      284.59     10.33 o 
   6   7  17       67.28       58.85      4.23 o 
   7   7  17      152.41      157.41      5.77 o 
  -3   8  17      107.61      112.81      6.14 o 
  -2   8  17        8.77       11.66      2.58 o 
  -1   8  17       34.57       37.49      3.69 o 
   0   8  17       88.66       90.25      5.03 o 
   1   8  17        1.42        0.21      1.95 o 
   2   8  17      177.29      176.90      5.57 o 
   3   8  17        2.54       -2.43      4.48 o 
   4   8  17      241.13      233.33      6.98 o 
   5   8  17       74.69       78.70      5.37 o 
   6   8  17       86.50       86.87      4.78 o 
  -3   9  17       33.90       38.75      4.73 o 
  -2   9  17      125.92      114.43      6.33 o 
  -1   9  17       89.65       82.65      4.47 o 
   0   9  17        9.74       10.86      2.61 o 
   1   9  17        0.48        2.39      1.94 o 
   2   9  17       10.12        8.98      2.29 o 
   3   9  17        7.61        5.23      2.50 o 
   4   9  17        4.04        4.12      2.47 o 
   5   9  17       43.91       44.14      3.75 o 
   6   9  17       52.41       52.08      4.56 o 
  -2  10  17       11.78       11.46      2.68 o 
  -1  10  17        4.12        7.29      2.24 o 
   0  10  17      109.40      113.37      5.83 o 
   1  10  17        0.01       -1.91      1.91 o 
   2  10  17      169.92      162.56      6.30 o 
   3  10  17      128.53      138.11      6.94 o 
   4  10  17      263.66      267.39      7.51 o 
   5  10  17       89.23       81.54      4.61 o 
   6  10  17       47.77       46.93      3.86 o 
  -1  11  17       50.28       55.33      5.66 o 
   0  11  17        2.94        2.62      2.52 o 
   1  11  17       10.26       14.66      2.93 o 
   2  11  17        4.60        2.14      2.40 o 
   3  11  17       29.33       30.72      3.41 o 
   4  11  17        0.54        3.85      2.36 o 
   5  11  17       49.10       50.96      3.91 o 
   1  12  17       29.76       29.27      3.44 o 
   2  12  17      104.22       96.34      5.17 o 
   3  12  17       20.27       21.59      3.35 o 
  -1   1  18       60.33       69.50      5.25 o 
   0   1  18      172.55      164.50      7.16 o 
   1   1  18        6.65        9.82      3.14 o 
   2   1  18        0.24       -2.36      2.36 o 
  -2   2  18        0.13        2.28      2.73 o 
  -1   2  18        0.85       -2.10      2.10 o 
   0   2  18       15.47       14.39      3.15 o 
   1   2  18       30.98       31.02      4.04 o 
   2   2  18       12.77        8.69      2.95 o 
   3   2  18       55.13       66.79      5.60 o 
  -2   3  18       10.79        9.67      2.62 o 
  -1   3  18      120.78      138.74      6.36 o 
   0   3  18       13.53       12.59      3.08 o 
   1   3  18       62.79       59.46      4.54 o 
   2   3  18       38.26       42.82      3.91 o 
   3   3  18       12.37       15.59      3.68 o 
   4   3  18       45.09       49.14      4.85 o 
  -3   4  18      112.25      111.79      8.42 o 
  -2   4  18      252.78      267.50      7.60 o 
  -1   4  18        9.24        4.97      3.11 o 
   0   4  18       83.10       94.70      5.63 o 
   1   4  18       22.59       21.73      3.97 o 
   2   4  18        1.66       -1.17      2.16 o 
   3   4  18        1.78       -1.41      3.95 o 
   4   4  18       20.49       20.02      3.51 o 
   5   4  18        3.86        1.19      4.96 o 
  -3   5  18       20.45       20.22      4.03 o 
  -2   5  18        8.30        8.08      3.35 o 
  -1   5  18       12.85       15.10      3.32 o 
   0   5  18      115.22      125.66      5.76 o 
   1   5  18        3.41        1.28      3.08 o 
   2   5  18        1.55        0.84      3.12 o 
   3   5  18       26.39       33.18      3.32 o 
   4   5  18        7.71        7.83      5.62 o 
   5   5  18       14.32       18.57      4.67 o 
  -3   6  18        6.46        2.63      2.42 o 
  -2   6  18       24.04       22.49      3.52 o 
  -1   6  18        0.18       -0.71      2.45 o 
   0   6  18       90.86       89.59      5.38 o 
   1   6  18       49.73       54.37      3.86 o 
   2   6  18        7.59        6.33      3.45 o 
   3   6  18       42.73       50.49      3.85 o 
   4   6  18       69.83       74.09      6.16 o 
   5   6  18       39.41       40.74      3.97 o 
  -2   7  18        0.27        2.25      2.14 o 
  -1   7  18        1.02        1.05      2.25 o 
   0   7  18       12.68       14.83      2.64 o 
   1   7  18       79.78       82.79      4.54 o 
   2   7  18        0.85       -2.07      2.07 o 
   3   7  18       24.75       21.80      4.66 o 
   4   7  18       16.67       23.91      3.34 o 
   5   7  18       30.65       30.78      3.57 o 
  -2   8  18       87.87       88.99      5.33 o 
  -1   8  18       82.72       86.72      5.36 o 
   0   8  18       13.60       12.83      2.51 o 
   1   8  18       71.14       76.18      5.36 o 
   2   8  18       84.93       86.18      4.56 o 
   3   8  18        3.32       -0.09      2.64 o 
   4   8  18        3.54       -0.55      2.74 o 
   5   8  18       10.94        8.01      2.65 o 
  -1   9  18        3.94        7.86      2.30 o 
   0   9  18       28.25       30.61      3.15 o 
   1   9  18      325.30      353.72      9.42 o 
   2   9  18      236.84      233.52      7.20 o 
   3   9  18        0.24        0.88      2.45 o 
   4   9  18      507.35      488.93     10.65 o 
   0  10  18      102.74      106.40      5.81 o 
   1  10  18       57.22       61.64      4.02 o 
   2  10  18       70.00       70.93      4.75 o 
   3  10  18       13.92       12.07      5.65 o 
   4  10  18       61.05       56.98      6.07 o 
   0   5  19       39.37       41.41      4.11 o 
   1   5  19        3.51        3.42      2.48 o 
   2   5  19       76.68       77.59      5.41 o 
   0   6  19        0.09       -3.10      3.99 o 
   1   6  19       47.13       60.98      4.24 o 
   2   6  19        1.31        0.19      3.82 o 
   0   7  19      124.79      105.42     13.28 o 
   1   7  19        5.98        7.40      2.87 o 
   2   7  19      110.27      122.49      6.26 o 
                                                 
